# Supplementary material for: Expulsion mechanism of the substrate-translocating subunit in ECF transporters
Source: Nat Commun. 2023 Jul 25;14:4484. doi: 10.1038/s41467-023-40266-1 (PMC10368641; doi:10.1038/s41467-023-40266-1)
Supplement: Supplementary file 7 — Source data file [file 41467_2023_40266_MOESM7_ESM.xlsx]

## Sheet: Fig. 2a,c (ATPase assay)
Figure 2	Functional characterisation of the purified ECF module.
Figure 2a	ATPase activity of the solitary ECF module embedded in lipid nanodiscs at various Mg-ATP concentrations.
		1st experiment			2nd experiment
		#1	#2	#3	#1	#2	#3
Sample	Condition	ATP per ECF	ATP per ECF	ATP per ECF	ATP per ECF	ATP per ECF	ATP per ECF
LdECF	0 mM Mg-ATP	7.21683	6.01402	6.4436	8.24853	7.71637	7.45029
LdECF	0.05 mM Mg-ATP	17.8013	17.0577	16.1392	24.8186	23.5754	22.1019
LdECF	0.1 mM Mg-ATP	46.7557	44.0439	42.032	56.5441	54.426	51.7553
LdECF	0.2 mM Mg-ATP	82.9705	82.0958	76.8473	98.906	93.9792	91.2164
LdECF	0.3 mM Mg-ATP	99.5018	97.6649	91.8478	113.41	114.562	108.668
LdECF	0.4 mM Mg-ATP	110.613	107.857	100.684	128.237	126.211	119.949
LdECF	0.5 mM Mg-ATP	112.887	111.706	104.49	133.164	131.276	121.791
Figure 2c	Comparison of the ATPase activity of nanodisc-embedded solitary ECF modules.
		1st experiment			2nd experiment
		#1	#2	#3	#1	#2	#3
Sample	Condition	ATP per ECF	ATP per ECF	ATP per ECF	ATP per ECF	ATP per ECF	ATP per ECF
LdECF	0.5 mM Mg-ATP	112.887	111.706	104.49	133.164	131.276	121.791
LdECF E169Q	0.5 mM Mg-ATP	8.2227	8.13523	8.09149	20.6745	19.4773	18.6024
LdECF E171Q	0.5 mM Mg-ATP	7.61037	7.04178	7.04178	11.5575	10.038	10.4984
LdECF 2EQ	0.5 mM Mg-ATP	10.1034	7.91654	8.48513	16.2081	13.2611	12.2942
ECF 2Ecryo	0.5 mM Mg-ATP	7.17299	7.56663	7.96027	16.5764	15.5174	16.3922
No ECF	0.5 mM Mg-ATP	4.15995	4.15995	4.04331	4.21573	3.97016	4.37945

## Sheet: Fig. 2 b,d (Transport assay)
Figure 2	Functional characterisation of the purified ECF module.
Figure 2b,d	Transport of folate into liposomes with co-reconstituted purified solitary ECF module and solitary FolT1, or reconstituted with only solitary ECF module alone or solitary FolT1 alone.
			1st experiment		2nd experiment		1st experiment		2nd experiment
			#1	#2	#1	#2	#1	#2	#1	#2
Sample	Condition	Time	pmol	pmol	pmol	pmol	Initial rate	Initial rate	Initial rate	Initial rate
LdECF only	ADP	0	0.0971963	0.129642	0.0794857	0.0672615	0.050675	0.0445645	0.0109098	0.011439
LdECF only	ADP	1.5	0.152025	0.128292	0.108475	0.144132
LdECF only	ADP	3	0.249221	0.263336	0.112215	0.101579
LdECF only	ADP	4.5	0.321495	0.180959	0.159906	0.129032
LdECF only	ADP	9	0.158255	0.198515	0.202922	0.116678
			1st experiment		2nd experiment		1st experiment		2nd experiment
			#1	#2	#1	#2	#1	#2	#1	#2
Sample	Condition	Time	pmol	pmol	pmol	pmol	Initial rate	Initial rate	Initial rate	Initial rate
LdECF + FolT1	ADP	0	0.135318	0.10596	0.0710695	0.0767085	0.118178	0.305077	0.210403	0.246397
LdECF + FolT1	ADP	1.5	0.447903	0.945695	0.384337	0.616457
LdECF + FolT1	ADP	3	0.489851	1.02119	0.702279	0.8159
LdECF + FolT1	ADP	4.5	0.683356	1.23841	1.0062	1.03068
LdECF + FolT1	ADP	9	1.05548	1.70331	1.66078	0.790795
			1st experiment		2nd experiment		1st experiment		2nd experiment
			#1	#2	#1	#2	#1	#2	#1	#2
Sample	Condition	Time	pmol	pmol	pmol	pmol	Initial rate	Initial rate	Initial rate	Initial rate
LdECF E169Q + FolT1	ADP	0	0.152217	0.119624	0.103799	0.109913	0.0988308	0.355287	0.292383	0.198254
LdECF E169Q + FolT1	ADP	1.5	0.205162	1.33065	0.553594	0.242424
LdECF E169Q + FolT1	ADP	3	0.448709	1.18548	0.980947	0.704674
LdECF E169Q + FolT1	ADP	4.5	0.574454	1.35081	1.3045	0.739599
LdECF E169Q + FolT1	ADP	9	0.988749	1.76478	2.81192	1.10426
			1st experiment		2nd experiment		1st experiment		2nd experiment
			#1	#2	#1	#2	#1	#2	#1	#2
Sample	Condition	Time	pmol	pmol	pmol	pmol	Initial rate	Initial rate	Initial rate	Initial rate
LdECF E'171Q + FolT1	ADP	0	0.884944	0.12516	0.0916423	0.0844553	0.0613631	0.439762	0.127801	0.123623
LdECF E'171Q + FolT1	ADP	1.5	1.38199	0.526181	0.567621	0.318237
LdECF E'171Q + FolT1	ADP	3	1.06903	1.44444	0.475044	0.455324
LdECF E'171Q + FolT1	ADP	4.5	1.30178	0.956577	1.26335	0.718482
LdECF E'171Q + FolT1	ADP	9	1.69231	0.99106	2.02361	1.15789
			1st experiment		2nd experiment		1st experiment		2nd experiment
			#1	#2	#1	#2	#1	#2	#1	#2
Sample	Condition	Time	pmol	pmol	pmol	pmol	Initial rate	Initial rate	Initial rate	Initial rate
LdECF 2EQcryo + FolT1	ADP	0	0.154977	0.621397	0.609702	0.105882	0.347361	0.0572283	0.0760569	0.118083
LdECF 2EQcryo + FolT1	ADP	1.5	0.907148	0.606022	0.488136	0.288889
LdECF 2EQcryo + FolT1	ADP	3	1.19706	0.793081	0.837873	0.460131
LdECF 2EQcryo + FolT1	ADP	4.5	1.15832	1.01986	1.20631	0.983007
LdECF 2EQcryo + FolT1	ADP	9	1.73948	1.47854	2.11432	1.06797
			1st experiment				1st experiment
			#1	#2			#1	#2
Sample	Condition	Time	pmol	pmol			Initial rate	Initial rate
FolT1 only	ADP	0	0.166452	0.174536			0.235028	0.203374
FolT1 only	ADP	1.5	0.551724	0.616575
FolT1 only	ADP	3	0.871537	0.784659
FolT1 only	ADP	4.5	1.18013	1.00547
FolT1 only	ADP	9	1.00432	1.10564
			1st experiment		2nd experiment		1st experiment		2nd experiment
			#1	#2	#1	#2	#1	#2	#1	#2
Sample	Condition	Time	pmol	pmol	pmol	pmol	Initial rate	Initial rate	Initial rate	Initial rate
LdECF only	ATP	0	0.0846774	0.113501	0.0766074	0.0776154	0.0129928	0.0246914	0.0341997	0.037405
LdECF only	ATP	1.5	0.110215	0.112306	0.162791	0.158036
LdECF only	ATP	3	0.123656	0.187575	0.179207	0.189831
LdECF only	ATP	4.5	0.138441	0.20908	0.173735	0.251549
LdECF only	ATP	9	0.173387	0.23178	0.228454	0.332905
			1st experiment		2nd experiment		1st experiment		2nd experiment
			#1	#2	#1	#2	#1	#2	#1	#2
Sample	Condition	Time	pmol	pmol	pmol	pmol	Initial rate	Initial rate	Initial rate	Initial rate
LdECF + FolT1	ATP	0	0.530719	0.218521	0.0804208	0.120631	1.53464	2.73107	1.64613	1.86433
LdECF + FolT1	ATP	1.5	2.92157	5.81479	2.66324	4.03694
LdECF + FolT1	ATP	3	5.13464	8.41173	5.01882	5.71362
LdECF + FolT1	ATP	4.5	6.59085	11.0686	6.11853	8
LdECF + FolT1	ATP	9	9.78954	13.3378	11.1065	11.0345
			1st experiment		2nd experiment		1st experiment		2nd experiment
			#1	#2	#1	#2	#1	#2	#1	#2
Sample	Condition	Time	pmol	pmol	pmol	pmol	Initial rate	Initial rate	Initial rate	Initial rate
LdECF E169Q + FolT1	ATP	0	0.0753512	0.100391	0.0654588	0.0879018	0.129417	0.171664	0.429846	0.566686
LdECF E169Q + FolT1	ATP	1.5	0.231162	0.483703	0.835067	1.1502
LdECF E169Q + FolT1	ATP	3	0.463602	0.615385	1.355	1.78796
LdECF E169Q + FolT1	ATP	4.5	0.514687	0.80704	1.87119	2.13489
LdECF E169Q + FolT1	ATP	9	1.05875	1.2073	2.92694	3.37954
			1st experiment		2nd experiment		1st experiment		2nd experiment
			#1	#2	#1	#2	#1	#2	#1	#2
Sample	Condition	Time	pmol	pmol	pmol	pmol	Initial rate	Initial rate	Initial rate	Initial rate
LdECF E'171Q + FolT1	ATP	0	0.0815006	0.0109957	0.118761	0.0757452	0.112117	0.228874	0.480655	0.576037
LdECF E'171Q + FolT1	ATP	1.5	0.284605	0.491142	0.899591	1.27645
LdECF E'171Q + FolT1	ATP	3	0.417853	0.697618	1.56072	1.80386
LdECF E'171Q + FolT1	ATP	4.5	0.595084	0.917532	1.93571	2.58562
LdECF E'171Q + FolT1	ATP	9	1.03622	1.22297	3.03822	3.2851
			1st experiment		2nd experiment		1st experiment		2nd experiment
			#1	#2	#1	#2	#1	#2	#1	#2
Sample	Condition	Time	pmol	pmol	pmol	pmol	Initial rate	Initial rate	Initial rate	Initial rate
LdECF 2EQcryo + FolT1	ATP	0	0.0911602	0.866225	0.104734	0.0691993	0.390884	0.0309051	0.516501	0.500604
LdECF 2EQcryo + FolT1	ATP	1.5	1.09807	0.686093	0.701344	1.05482
LdECF 2EQcryo + FolT1	ATP	3	1.26381	0.95894	1.65424	1.57101
LdECF 2EQcryo + FolT1	ATP	4.5	1.62155	1.04238	1.76832	2.14518
LdECF 2EQcryo + FolT1	ATP	9	1.99033	1.63179	2.98305	3.32811
			1st experiment				1st experiment
			#1	#2			#1	#2
Sample	Condition	Time	pmol	pmol			Initial rate	Initial rate
FolT1 only	ATP	0	0.177674	0.188895			0.253107	0.369686
FolT1 only	ATP	1.5	0.611572	0.852835
FolT1 only	ATP	3	0.936996	1.29795
FolT1 only	ATP	4.5	1.33349	1.53174
FolT1 only	ATP	9	1.78422	2.16014

## Sheet: Supplementay Fig. 12
Supplementary Figure 12.		Activity of the ECF module variants using a cobalamin-depenent growth assay
Supplementary Figure 12 a		Growth assay in m9 minimal medium supplemented with 1 nM cobalamin using the E. coli ΔFEC strain
	LdECF + CbrT ( M9 + B12)										LdECF E169Q + CbrT ( M9 + B12)													LdECF E171Q + CbrT ( M9 + B12)													LdECF 2EQ + CbrT (M9 + B12)							ECF 2EQCryo + CbrT (M9 + B12)
	1st experiment			2nd experiment			3rd experiment				1st experiment			2nd experiment			3rd experiment			4th experiment				1st experiment			2nd experiment			3rd experiment			4th experiment				1st experiment			2nd experiment				1st experiment			2nd experiment
	#1	#2	#3	#1	#2	#3	#1	#2	#3		#1	#2	#3	#1	#2	#3	#1	#2	#3	#1	#2	#3		#1	#2	#3	#1	#2	#3	#1	#2	#3	#1	#2	#3		#1	#2	#3	#1	#2	#3		#1	#2	#3	#1	#2	#3
Time (Hours)
0	0.1127	0.1067	0.0998	0.1108	0.1043	0.1048	0.1083	0.1039	0.1055		0.1108	0.135	0.1147	0.1073	0.1082	0.1086	0.1061	0.1071	0.1068	0.1085	0.1048	0.1052		0.1119	0.1195	0.106	0.1068	0.0994	0.1034	0.1116	0.1055	0.1122	0.1074	0.1048	0.1076		0.1003	0.1145	0.111	0.1067	0.1069	0.1043		0.1003	0.1056	0.1112	0.1125	0.1022	0.1129
0.166667	0.1138	0.1058	0.1007	0.1123	0.1026	0.1051	0.1109	0.1036	0.1089		0.1136	0.1347	0.12	0.1091	0.1091	0.1105	0.1063	0.1103	0.1081	0.1104	0.108	0.1056		0.1136	0.119	0.109	0.1092	0.1004	0.1055	0.1134	0.1083	0.1141	0.1085	0.1039	0.109		0.1023	0.1153	0.1138	0.111	0.1089	0.1072		0.1023	0.1057	0.1121	0.116	0.1055	0.115
0.333333	0.1111	0.1041	0.0991	0.1112	0.1019	0.1048	0.1085	0.1042	0.1079		0.111	0.1352	0.1175	0.1088	0.1086	0.1113	0.1064	0.1083	0.107	0.1105	0.1075	0.1056		0.1122	0.1199	0.1086	0.108	0.1002	0.1045	0.1133	0.1065	0.113	0.1085	0.105	0.108		0.1013	0.1137	0.1114	0.109	0.1065	0.1062		0.1016	0.1037	0.1115	0.1143	0.1035	0.1144
0.5	0.1113	0.1039	0.0993	0.1104	0.1023	0.1046	0.1096	0.1051	0.1084		0.1117	0.1359	0.1191	0.1102	0.1091	0.1099	0.1056	0.1084	0.1069	0.1098	0.1069	0.1059		0.1119	0.1211	0.1072	0.1086	0.1005	0.1044	0.1124	0.1061	0.1142	0.1074	0.1048	0.1078		0.101	0.114	0.1121	0.1083	0.1078	0.1063		0.1011	0.1043	0.1117	0.114	0.104	0.1147
0.666667	0.1108	0.1037	0.0992	0.1101	0.102	0.1045	0.111	0.1054	0.1081		0.1133	0.1362	0.1201	0.1102	0.1086	0.1102	0.1057	0.1078	0.1061	0.1098	0.1068	0.1061		0.1135	0.1218	0.1074	0.1088	0.0999	0.1038	0.1122	0.1062	0.1138	0.1073	0.1052	0.1082		0.1024	0.1143	0.1117	0.1092	0.1068	0.1056		0.1029	0.1046	0.1109	0.1151	0.1049	0.1136
0.833333	0.1107	0.1035	0.0985	0.1111	0.1023	0.1044	0.1103	0.1059	0.1089		0.1127	0.137	0.1192	0.1095	0.1089	0.1095	0.1056	0.1074	0.1061	0.1099	0.1065	0.106		0.1132	0.1224	0.1071	0.1086	0.1004	0.104	0.1122	0.1058	0.1139	0.1071	0.1049	0.1077		0.1018	0.1153	0.1107	0.1087	0.1079	0.1058		0.1022	0.1061	0.1101	0.1146	0.1055	0.114
1	0.111	0.1044	0.0993	0.1116	0.1024	0.1048	0.1104	0.1056	0.1099		0.113	0.136	0.12	0.11	0.1084	0.1102	0.106	0.108	0.1064	0.1106	0.1068	0.106		0.1134	0.1226	0.1074	0.1092	0.1001	0.1042	0.1123	0.1057	0.1144	0.1074	0.1046	0.108		0.102	0.1144	0.1116	0.1095	0.1073	0.1059		0.1029	0.1048	0.111	0.1157	0.105	0.1143
1.16667	0.1107	0.1046	0.0992	0.1113	0.1025	0.1048	0.1106	0.1062	0.11		0.1128	0.137	0.1197	0.1095	0.1097	0.1107	0.1055	0.1075	0.1061	0.1103	0.1063	0.1061		0.1135	0.1232	0.1077	0.1083	0.1009	0.1043	0.112	0.1055	0.1142	0.1072	0.1049	0.1078		0.1018	0.1151	0.111	0.1087	0.109	0.1064		0.1028	0.1057	0.1112	0.1143	0.1063	0.1147
1.33333	0.1112	0.1047	0.0994	0.1117	0.1027	0.1049	0.1108	0.1061	0.1102		0.1129	0.1365	0.118	0.1099	0.1091	0.1116	0.1059	0.1078	0.1067	0.1102	0.1076	0.1065		0.1136	0.1234	0.1084	0.1091	0.1005	0.104	0.1123	0.1064	0.1146	0.1074	0.1054	0.1082		0.1017	0.1147	0.1106	0.1091	0.1081	0.1056		0.1029	0.1053	0.1114	0.1149	0.106	0.1139
1.5	0.1112	0.1048	0.0996	0.1113	0.1029	0.1049	0.1105	0.1059	0.1107		0.113	0.1362	0.1208	0.1101	0.1098	0.111	0.1057	0.1077	0.1066	0.1103	0.1082	0.1066		0.1136	0.1231	0.1079	0.1092	0.1012	0.1045	0.1122	0.1064	0.1145	0.1074	0.1057	0.1082		0.1016	0.115	0.1122	0.109	0.1095	0.1062		0.1027	0.1058	0.112	0.115	0.1069	0.1145
1.66667	0.1112	0.1047	0.0998	0.1119	0.103	0.1049	0.1102	0.1072	0.1113		0.1129	0.1384	0.121	0.1104	0.1091	0.1117	0.1061	0.1076	0.1065	0.1105	0.1082	0.1065		0.1138	0.1251	0.1086	0.1096	0.1006	0.1043	0.1124	0.1064	0.1146	0.1077	0.1057	0.1088		0.1016	0.1165	0.112	0.1097	0.109	0.1062		0.1031	0.1067	0.1121	0.1149	0.106	0.1144
1.83333	0.1112	0.1047	0.0998	0.1121	0.1031	0.1054	0.1109	0.107	0.1121		0.113	0.1376	0.1225	0.1092	0.1099	0.1121	0.1068	0.1076	0.1064	0.1105	0.1082	0.1068		0.1139	0.1242	0.1086	0.1087	0.1017	0.1056	0.1124	0.1062	0.1146	0.1077	0.1056	0.1092		0.1015	0.1153	0.1125	0.1088	0.1094	0.1072		0.1027	0.1059	0.1125	0.1139	0.1061	0.116
2	0.1114	0.1053	0.1002	0.1123	0.1032	0.1054	0.1119	0.107	0.1118		0.1143	0.1375	0.1224	0.1101	0.1098	0.1115	0.1066	0.1088	0.1068	0.1111	0.1086	0.1071		0.114	0.1238	0.1085	0.1092	0.1011	0.105	0.1125	0.1067	0.115	0.1082	0.1061	0.1093		0.102	0.1153	0.1124	0.109	0.1094	0.1065		0.1032	0.1061	0.1121	0.115	0.1059	0.1146
2.16667	0.1114	0.1052	0.1005	0.1137	0.1032	0.1058	0.1121	0.1073	0.1122		0.1141	0.1387	0.1223	0.1109	0.1105	0.1121	0.1071	0.109	0.1068	0.1119	0.109	0.1072		0.1146	0.1244	0.1091	0.1095	0.1014	0.1051	0.1125	0.1068	0.1146	0.1092	0.106	0.1096		0.1023	0.1158	0.1125	0.1088	0.1099	0.1072		0.1032	0.1065	0.1124	0.1152	0.106	0.1154
2.33333	0.1114	0.1056	0.1005	0.1127	0.1044	0.1064	0.1117	0.1075	0.1117		0.1144	0.139	0.1216	0.111	0.1105	0.1122	0.107	0.1092	0.1071	0.1108	0.1098	0.1081		0.1149	0.1247	0.1095	0.1097	0.1014	0.1053	0.1124	0.1067	0.1156	0.1079	0.1067	0.1097		0.1024	0.1162	0.1122	0.1092	0.11	0.1075		0.1032	0.1067	0.1122	0.1154	0.1061	0.1155
2.5	0.1116	0.1055	0.1007	0.1121	0.1034	0.1056	0.1119	0.1071	0.112		0.115	0.1391	0.123	0.111	0.111	0.1122	0.1079	0.1091	0.1068	0.1111	0.1091	0.1071		0.1151	0.1242	0.1091	0.1097	0.1012	0.105	0.1128	0.1068	0.1154	0.1084	0.1061	0.1094		0.1023	0.116	0.1134	0.1093	0.1103	0.107		0.1033	0.1067	0.1127	0.1156	0.1062	0.1152
2.66667	0.1119	0.1065	0.1009	0.1119	0.1036	0.1052	0.1118	0.1087	0.112		0.1147	0.1403	0.1214	0.11	0.1111	0.1123	0.1088	0.1091	0.1075	0.1107	0.1076	0.1077		0.1154	0.1252	0.1094	0.1094	0.1012	0.1047	0.1131	0.1068	0.1159	0.1078	0.1061	0.1092		0.1026	0.1169	0.1127	0.1095	0.1097	0.1069		0.1034	0.1074	0.1126	0.1147	0.106	0.1152
2.83333	0.1122	0.1071	0.1013	0.1138	0.1044	0.1061	0.1119	0.1079	0.113		0.1148	0.1393	0.1234	0.1108	0.1116	0.1125	0.1087	0.1106	0.108	0.1116	0.1097	0.1077		0.1154	0.1243	0.1102	0.1097	0.1014	0.1053	0.1136	0.1077	0.1163	0.1088	0.1069	0.1099		0.1025	0.1161	0.1144	0.1096	0.1105	0.1075		0.1034	0.1065	0.1136	0.1157	0.1067	0.1157
3	0.1125	0.1077	0.1014	0.1131	0.1042	0.1068	0.1127	0.1082	0.1128		0.1159	0.1399	0.1238	0.1119	0.112	0.1125	0.1095	0.1109	0.108	0.1116	0.1091	0.1086		0.1155	0.1241	0.1093	0.1105	0.1016	0.1053	0.114	0.1079	0.1165	0.1091	0.1069	0.111		0.103	0.1167	0.114	0.11	0.1108	0.1074		0.1038	0.107	0.1133	0.1168	0.1069	0.116
3.16667	0.1129	0.1078	0.1022	0.1143	0.1048	0.1063	0.1119	0.1085	0.1125		0.115	0.1394	0.1226	0.111	0.1119	0.1129	0.1103	0.1103	0.1079	0.1116	0.1096	0.108		0.1153	0.1241	0.1096	0.1101	0.1017	0.1054	0.1141	0.1075	0.1165	0.1094	0.1071	0.11		0.1026	0.1166	0.1135	0.1097	0.1109	0.1073		0.1039	0.1069	0.1131	0.1157	0.1074	0.1158
3.33333	0.1126	0.1082	0.1018	0.1141	0.1046	0.1064	0.1124	0.1085	0.1122		0.115	0.1394	0.1222	0.1112	0.1115	0.1128	0.1093	0.1106	0.1079	0.1118	0.1093	0.1081		0.1156	0.1241	0.1096	0.11	0.1016	0.1054	0.1142	0.1077	0.1168	0.1095	0.1071	0.1103		0.1031	0.117	0.1137	0.1096	0.1104	0.1075		0.1038	0.1068	0.1128	0.1156	0.1071	0.1161
3.5	0.1135	0.1088	0.102	0.1142	0.105	0.1066	0.1128	0.1085	0.1135		0.1155	0.1402	0.1257	0.112	0.1125	0.113	0.1103	0.1107	0.1079	0.1119	0.1094	0.1082		0.1159	0.1247	0.1101	0.111	0.1025	0.1063	0.1149	0.1079	0.1168	0.1094	0.1071	0.1105		0.103	0.1177	0.1156	0.11	0.1115	0.1083		0.1039	0.108	0.1142	0.1164	0.1079	0.1171
3.66667	0.1138	0.1088	0.1024	0.1143	0.1052	0.1069	0.1133	0.109	0.1131		0.1159	0.1402	0.1238	0.1117	0.1121	0.1131	0.1113	0.1114	0.1087	0.1126	0.1103	0.109		0.1163	0.1243	0.1105	0.1105	0.1021	0.1059	0.116	0.1083	0.1177	0.1103	0.1077	0.111		0.1034	0.1174	0.1144	0.1098	0.1107	0.1078		0.1044	0.1073	0.1135	0.116	0.1074	0.1163
3.83333	0.1139	0.1094	0.1026	0.1154	0.1058	0.1084	0.115	0.1089	0.1141		0.1176	0.1399	0.1247	0.1135	0.113	0.1125	0.1111	0.1119	0.1091	0.113	0.1107	0.1103		0.117	0.1245	0.1114	0.1111	0.1023	0.1066	0.1154	0.109	0.1184	0.1107	0.1081	0.1125		0.1041	0.1182	0.1157	0.11	0.1111	0.1084		0.1049	0.1081	0.1143	0.117	0.1075	0.1167
4	0.1143	0.1097	0.1034	0.1157	0.1066	0.1085	0.114	0.1095	0.1138		0.1169	0.1409	0.1246	0.1132	0.1137	0.1134	0.1101	0.1121	0.1092	0.1134	0.1108	0.11		0.117	0.1251	0.1109	0.1113	0.1027	0.1066	0.1153	0.1091	0.1184	0.111	0.1088	0.1126		0.1041	0.1185	0.1151	0.11	0.1113	0.1086		0.1048	0.1078	0.1138	0.1168	0.1078	0.117
4.16667	0.1144	0.1095	0.1033	0.1157	0.1067	0.1082	0.1148	0.1107	0.1151		0.1176	0.142	0.1281	0.1145	0.1143	0.1139	0.1108	0.1118	0.1091	0.1133	0.1112	0.1101		0.1176	0.1261	0.1111	0.1122	0.1032	0.107	0.1157	0.1088	0.1184	0.111	0.1093	0.1122		0.1045	0.1201	0.1173	0.1111	0.112	0.1086		0.1055	0.1091	0.1147	0.1183	0.1089	0.1173
4.33333	0.1155	0.11	0.1037	0.1162	0.1061	0.1074	0.1149	0.1104	0.1149		0.1171	0.141	0.1249	0.1153	0.1142	0.1147	0.1112	0.1126	0.1095	0.1138	0.1103	0.1094		0.1175	0.1257	0.1127	0.113	0.1032	0.108	0.1159	0.1091	0.1189	0.1112	0.1088	0.1117		0.1041	0.1189	0.1161	0.1112	0.1117	0.1098		0.1049	0.1083	0.1149	0.1185	0.1092	0.1183
4.5	0.116	0.1104	0.1036	0.1167	0.1063	0.1077	0.1147	0.1108	0.115		0.1174	0.1413	0.1251	0.1159	0.1144	0.1142	0.1105	0.1131	0.1098	0.114	0.111	0.1097		0.1171	0.1257	0.1123	0.1134	0.1035	0.1076	0.1159	0.1099	0.1192	0.1118	0.1092	0.1117		0.1044	0.1194	0.1162	0.1116	0.112	0.1094		0.1053	0.1087	0.1145	0.119	0.1093	0.1178
4.66667	0.1164	0.1106	0.1052	0.118	0.1067	0.1088	0.1155	0.1119	0.1147		0.118	0.1425	0.1251	0.1148	0.115	0.1146	0.1115	0.1127	0.1112	0.1147	0.1119	0.1104		0.1179	0.1265	0.1128	0.1126	0.1037	0.1078	0.1162	0.1097	0.1202	0.1128	0.1104	0.113		0.1051	0.1206	0.1162	0.1107	0.1128	0.109		0.1058	0.1098	0.1142	0.1183	0.11	0.1177
4.83333	0.1177	0.111	0.1043	0.1178	0.107	0.1079	0.1159	0.1119	0.1155		0.1185	0.1422	0.1255	0.1173	0.1159	0.1151	0.1124	0.1135	0.1101	0.1142	0.1121	0.1103		0.1182	0.1261	0.1132	0.114	0.1045	0.1082	0.117	0.1103	0.1188	0.1124	0.1113	0.1126		0.1054	0.1202	0.117	0.1109	0.1137	0.1096		0.1061	0.1093	0.1148	0.1201	0.1109	0.1178
5	0.1176	0.1116	0.1052	0.1183	0.1066	0.1086	0.1172	0.1135	0.1159		0.1199	0.1443	0.126	0.1159	0.1158	0.1154	0.1123	0.1136	0.1116	0.1152	0.1118	0.1106		0.1199	0.1279	0.1141	0.1135	0.1046	0.1088	0.1167	0.1104	0.1207	0.1135	0.111	0.113		0.1064	0.1213	0.1172	0.1109	0.1133	0.1098		0.107	0.1106	0.1149	0.1188	0.1107	0.1185
5.16667	0.1179	0.1117	0.1052	0.1193	0.1066	0.1092	0.1169	0.1128	0.1171		0.1202	0.1444	0.1278	0.116	0.1164	0.1151	0.113	0.1143	0.1112	0.1161	0.1128	0.1109		0.1193	0.1273	0.1149	0.1138	0.1052	0.1092	0.117	0.1108	0.1199	0.1147	0.1115	0.1135		0.1063	0.121	0.1192	0.1115	0.1144	0.1102		0.107	0.1101	0.1159	0.1193	0.1116	0.1188
5.33333	0.1178	0.113	0.105	0.1183	0.1067	0.1101	0.117	0.1134	0.1168		0.1198	0.1444	0.1274	0.1162	0.1168	0.1158	0.1134	0.1151	0.1116	0.116	0.1135	0.1127		0.1194	0.1282	0.1149	0.1143	0.1056	0.1094	0.1176	0.1117	0.1214	0.1143	0.1119	0.1152		0.1063	0.1213	0.1185	0.112	0.115	0.1102		0.1068	0.1105	0.1158	0.1196	0.112	0.1189
5.5	0.1182	0.1129	0.105	0.1203	0.1082	0.1099	0.118	0.1144	0.1181		0.1215	0.1458	0.1281	0.1183	0.1177	0.1166	0.1141	0.1148	0.1121	0.117	0.1153	0.1122		0.1204	0.1286	0.1157	0.1154	0.106	0.1101	0.1175	0.1114	0.1216	0.1152	0.1137	0.1149		0.1075	0.122	0.1194	0.1126	0.1151	0.1109		0.1079	0.1111	0.1164	0.1212	0.1128	0.12
5.66667	0.1181	0.1134	0.1055	0.1208	0.1087	0.1111	0.1182	0.1141	0.1183		0.1218	0.1457	0.1291	0.1196	0.1186	0.1166	0.1139	0.1157	0.1127	0.1185	0.1151	0.1133		0.1204	0.1285	0.1157	0.116	0.1066	0.1108	0.1178	0.1123	0.1222	0.1167	0.1141	0.1164		0.1078	0.1225	0.1204	0.1129	0.1163	0.1114		0.1082	0.1114	0.1165	0.1223	0.1137	0.1208
5.83333	0.1187	0.1148	0.1053	0.1202	0.1078	0.1109	0.1191	0.115	0.1197		0.1226	0.1468	0.1309	0.1192	0.1189	0.118	0.1158	0.1168	0.113	0.118	0.1154	0.1129		0.1224	0.1297	0.1177	0.1161	0.1065	0.1113	0.1185	0.1132	0.1225	0.1163	0.1142	0.116		0.1091	0.1237	0.1219	0.1137	0.115	0.1119		0.1095	0.1121	0.1183	0.1225	0.1134	0.1224
6	0.1186	0.1143	0.1057	0.1209	0.1085	0.111	0.1201	0.1154	0.1201		0.1239	0.1477	0.1317	0.1199	0.1212	0.1206	0.1151	0.1161	0.1135	0.1192	0.1155	0.1133		0.1233	0.1305	0.1176	0.1163	0.1084	0.1126	0.1182	0.1129	0.1231	0.117	0.1143	0.1165		0.1105	0.1246	0.1224	0.1147	0.1166	0.1133		0.11	0.1127	0.1184	0.1225	0.1149	0.1242
6.16667	0.1187	0.1153	0.106	0.121	0.1095	0.1126	0.1199	0.1161	0.1209		0.1238	0.1494	0.1326	0.1208	0.1215	0.1203	0.115	0.1166	0.1136	0.1197	0.1168	0.1151		0.1228	0.1315	0.1188	0.1178	0.1082	0.1141	0.1186	0.1138	0.1233	0.1173	0.1159	0.1181		0.1106	0.1264	0.1236	0.1144	0.1171	0.1134		0.1093	0.1138	0.119	0.1231	0.1148	0.1243
6.33333	0.1203	0.1158	0.1063	0.1222	0.1098	0.1137	0.1196	0.1161	0.1216		0.1244	0.1507	0.1339	0.122	0.123	0.1202	0.1168	0.1165	0.1137	0.1202	0.1162	0.1153		0.1236	0.1314	0.1196	0.118	0.1094	0.1149	0.1199	0.1141	0.1237	0.1175	0.1158	0.1184		0.1112	0.1263	0.1253	0.1152	0.1189	0.1139		0.1101	0.1139	0.1196	0.1241	0.1165	0.125
6.5	0.1197	0.1155	0.1074	0.1228	0.1103	0.1147	0.1199	0.1166	0.1218		0.126	0.1523	0.1334	0.1233	0.125	0.1214	0.1167	0.1172	0.1148	0.1209	0.1174	0.1163		0.1245	0.1331	0.1206	0.1195	0.1112	0.1164	0.1194	0.1141	0.1246	0.1179	0.1169	0.1199		0.1139	0.1282	0.1259	0.1177	0.1199	0.1148		0.1101	0.1152	0.1201	0.1261	0.118	0.126
6.66667	0.1205	0.1154	0.1087	0.1238	0.11	0.1145	0.1209	0.1174	0.1226		0.1279	0.153	0.1348	0.1246	0.1245	0.1214	0.1174	0.1178	0.115	0.1216	0.1176	0.1163		0.1256	0.1342	0.1215	0.1199	0.111	0.1153	0.1199	0.114	0.1245	0.1185	0.1177	0.12		0.1146	0.1288	0.127	0.117	0.1191	0.114		0.1108	0.1166	0.1217	0.1272	0.118	0.1262
6.83333	0.1217	0.1158	0.1108	0.1255	0.1119	0.1142	0.1231	0.1177	0.1227		0.13	0.1527	0.1346	0.1265	0.1266	0.1224	0.1187	0.1189	0.1159	0.1232	0.1191	0.1166		0.1283	0.1347	0.1216	0.1207	0.1126	0.1159	0.121	0.1145	0.1254	0.1213	0.1189	0.1199		0.1159	0.1291	0.1275	0.1182	0.1215	0.1151		0.1124	0.1169	0.1219	0.1285	0.12	0.1276
7	0.1225	0.1169	0.1118	0.125	0.1132	0.1145	0.1224	0.1184	0.1231		0.129	0.152	0.135	0.1261	0.1271	0.1228	0.1193	0.1207	0.1165	0.1227	0.1201	0.117		0.1291	0.1357	0.1225	0.1196	0.1133	0.1164	0.1211	0.1164	0.1263	0.1221	0.1199	0.121		0.1148	0.1283	0.1286	0.1179	0.1211	0.1153		0.1125	0.1175	0.1227	0.1286	0.1202	0.1279
7.16667	0.1238	0.1163	0.1129	0.1247	0.1142	0.1156	0.1241	0.1196	0.1249		0.1306	0.1542	0.137	0.128	0.1274	0.124	0.12	0.1209	0.117	0.1232	0.1208	0.1175		0.1305	0.1386	0.1245	0.1219	0.1129	0.1183	0.1217	0.1168	0.1275	0.1236	0.1205	0.1219		0.1159	0.1306	0.1303	0.1195	0.1211	0.1162		0.1133	0.1203	0.1246	0.13	0.1198	0.1289
7.33333	0.1241	0.1172	0.1154	0.1252	0.1158	0.1169	0.1249	0.1201	0.1248		0.1306	0.1537	0.1351	0.1279	0.1294	0.1247	0.119	0.1222	0.1189	0.1239	0.1216	0.1184		0.1311	0.1377	0.1239	0.1215	0.1146	0.119	0.121	0.1182	0.1289	0.1244	0.1218	0.1233		0.1151	0.129	0.1288	0.1199	0.123	0.1166		0.1141	0.1199	0.1255	0.1303	0.1218	0.1299
7.5	0.1265	0.1193	0.1159	0.1256	0.117	0.1185	0.1262	0.1209	0.1257		0.1316	0.1535	0.1355	0.127	0.1292	0.1253	0.1199	0.1226	0.1184	0.1239	0.1223	0.1203		0.132	0.138	0.1243	0.1211	0.114	0.1195	0.1224	0.1189	0.1287	0.125	0.1227	0.1252		0.1155	0.1293	0.1293	0.1207	0.1227	0.1174		0.1166	0.1205	0.1275	0.1306	0.1224	0.1313
7.66667	0.1268	0.1203	0.1171	0.1276	0.1181	0.118	0.1263	0.1217	0.1264		0.1314	0.1537	0.134	0.1288	0.1304	0.1259	0.1201	0.1225	0.1194	0.1252	0.1232	0.1196		0.1318	0.1385	0.1249	0.1218	0.1148	0.1196	0.1224	0.1191	0.1302	0.1275	0.1235	0.1245		0.1148	0.1296	0.1282	0.1208	0.1242	0.1177		0.1195	0.1209	0.1294	0.133	0.1239	0.1318
7.83333	0.1291	0.1211	0.117	0.1278	0.1186	0.1188	0.1286	0.1248	0.1293		0.133	0.1559	0.1379	0.1299	0.1304	0.1264	0.1224	0.1222	0.1201	0.1255	0.1218	0.1204		0.1333	0.1406	0.1262	0.1219	0.1142	0.1204	0.1242	0.119	0.1308	0.128	0.1236	0.1256		0.1164	0.132	0.1306	0.1202	0.1243	0.118		0.1198	0.1226	0.1316	0.1342	0.1239	0.1325
8	0.1298	0.1232	0.1181	0.1301	0.1197	0.1212	0.1291	0.1263	0.1303		0.1328	0.158	0.1376	0.1318	0.1304	0.1272	0.12	0.1231	0.1199	0.1261	0.1237	0.1214		0.1337	0.1408	0.1272	0.1236	0.1143	0.1204	0.1244	0.1204	0.1305	0.1304	0.1239	0.1276		0.1167	0.1317	0.1296	0.1212	0.124	0.1188		0.1204	0.1228	0.1316	0.1358	0.1236	0.1333
8.16667	0.1314	0.1245	0.1173	0.1292	0.1213	0.1207	0.1307	0.1288	0.1313		0.1337	0.1581	0.1378	0.1326	0.1309	0.1287	0.1207	0.1244	0.1207	0.1266	0.1238	0.1212		0.1339	0.1418	0.1265	0.125	0.115	0.122	0.1252	0.1209	0.1314	0.1295	0.125	0.1273		0.1176	0.1335	0.1293	0.1207	0.1242	0.1196		0.1211	0.1235	0.1307	0.1358	0.1261	0.1349
8.33333	0.1326	0.1258	0.1181	0.13	0.1205	0.1213	0.1319	0.1306	0.1342		0.1333	0.1584	0.14	0.1344	0.1325	0.1291	0.1213	0.1242	0.1211	0.1262	0.1223	0.1219		0.1335	0.1419	0.1283	0.1266	0.1163	0.1232	0.1266	0.121	0.1318	0.1289	0.1248	0.1289		0.1171	0.1327	0.1298	0.1234	0.1261	0.1207		0.1208	0.1227	0.1321	0.1369	0.1266	0.1364
8.5	0.133	0.1286	0.1205	0.1318	0.1221	0.1224	0.1356	0.133	0.1353		0.134	0.1579	0.1381	0.1347	0.1333	0.1289	0.1224	0.1261	0.1223	0.1279	0.1238	0.1234		0.135	0.1424	0.1282	0.1252	0.117	0.1229	0.1268	0.1226	0.1328	0.1301	0.1267	0.1323		0.1184	0.1319	0.1276	0.1243	0.127	0.1208		0.1214	0.1228	0.1311	0.1372	0.1279	0.1364
8.66667	0.1341	0.1299	0.1204	0.1327	0.1236	0.1243	0.1374	0.1342	0.1383		0.1345	0.1582	0.1424	0.1357	0.1343	0.131	0.1212	0.126	0.1227	0.1286	0.1235	0.1246		0.1351	0.1415	0.1288	0.126	0.1176	0.1233	0.1269	0.1225	0.1326	0.131	0.1273	0.1345		0.1171	0.1314	0.1291	0.1253	0.1271	0.1205		0.1196	0.1245	0.1301	0.1381	0.1278	0.1382
8.83333	0.1364	0.1309	0.1226	0.134	0.1246	0.1254	0.1394	0.1368	0.1401		0.1348	0.16	0.1422	0.1357	0.135	0.1311	0.1247	0.1266	0.1235	0.1293	0.1237	0.1246		0.1372	0.1433	0.1296	0.1266	0.1182	0.1236	0.1283	0.1228	0.1328	0.1322	0.1298	0.1353		0.1182	0.1325	0.1298	0.125	0.1269	0.1204		0.1194	0.1249	0.1298	0.1372	0.1276	0.1376
9	0.1368	0.1323	0.1248	0.1353	0.1247	0.1266	0.1406	0.1377	0.1414		0.1352	0.161	0.1416	0.1355	0.1359	0.1334	0.1247	0.128	0.1259	0.1313	0.1239	0.1253		0.1365	0.144	0.1302	0.1251	0.1179	0.1248	0.1273	0.123	0.1336	0.1329	0.1302	0.1365		0.1172	0.1322	0.1291	0.1248	0.1269	0.1214		0.1189	0.1236	0.1298	0.1357	0.1274	0.1394
9.16667	0.1387	0.1325	0.1256	0.137	0.1264	0.1278	0.1414	0.138	0.143		0.135	0.1612	0.1434	0.1365	0.1388	0.1336	0.1248	0.1273	0.126	0.1323	0.1249	0.1254		0.1366	0.1438	0.1302	0.1263	0.1195	0.1247	0.1277	0.1221	0.1333	0.1343	0.1311	0.1364		0.1171	0.1324	0.1297	0.1251	0.1294	0.1214		0.1192	0.1236	0.1299	0.134	0.1276	0.1389
9.33333	0.1423	0.135	0.1281	0.137	0.1273	0.1293	0.1427	0.1406	0.1443		0.135	0.1626	0.1417	0.1385	0.1395	0.1349	0.1298	0.1296	0.1284	0.1336	0.127	0.1274		0.1369	0.1449	0.1315	0.1283	0.1201	0.1257	0.1292	0.1236	0.1347	0.1337	0.1323	0.1376		0.1174	0.1326	0.1288	0.1267	0.129	0.1221		0.1201	0.1232	0.1302	0.1355	0.1275	0.1393
9.5	0.1437	0.1372	0.1297	0.1389	0.13	0.13	0.1441	0.1434	0.147		0.1357	0.163	0.1438	0.1405	0.1409	0.1367	0.1301	0.1293	0.1288	0.1359	0.1302	0.1281		0.138	0.1454	0.1318	0.1293	0.1209	0.1278	0.1298	0.1244	0.1353	0.136	0.1349	0.1369		0.1179	0.1331	0.1301	0.127	0.1304	0.1237		0.1202	0.1236	0.1308	0.1364	0.1281	0.1398
9.66667	0.1455	0.1392	0.1321	0.1406	0.132	0.1318	0.1459	0.1447	0.1479		0.1368	0.1637	0.1438	0.1395	0.1414	0.1373	0.1303	0.1307	0.1297	0.1376	0.1299	0.1297		0.139	0.1466	0.1317	0.129	0.1219	0.1288	0.1297	0.1257	0.1364	0.1368	0.1347	0.1377		0.1185	0.1338	0.1293	0.126	0.1313	0.1249		0.1204	0.1243	0.1301	0.1353	0.1288	0.1382
9.83333	0.148	0.1422	0.1333	0.1428	0.1333	0.1336	0.1471	0.147	0.1509		0.1377	0.1635	0.1427	0.1423	0.142	0.1381	0.1306	0.1313	0.1299	0.1383	0.1325	0.1308		0.1398	0.1476	0.1339	0.1311	0.1217	0.1295	0.1299	0.1258	0.136	0.1379	0.1359	0.1387		0.1186	0.1338	0.1306	0.1276	0.1306	0.126		0.1204	0.1242	0.1316	0.1369	0.1278	0.1387
10	0.1506	0.1438	0.1363	0.1439	0.1344	0.1363	0.1496	0.1502	0.1543		0.1384	0.1665	0.1469	0.1425	0.1435	0.1383	0.1316	0.1307	0.1311	0.1383	0.1318	0.1328		0.1409	0.149	0.135	0.1316	0.1235	0.1293	0.1316	0.1263	0.1377	0.1387	0.1354	0.1407		0.1186	0.1341	0.1308	0.1262	0.1298	0.1245		0.1207	0.1247	0.1325	0.1364	0.1284	0.138
10.1667	0.1543	0.1474	0.1393	0.1449	0.1374	0.1382	0.1521	0.1533	0.1571		0.1394	0.1673	0.1479	0.1431	0.1448	0.14	0.1341	0.1331	0.1318	0.1387	0.1357	0.1335		0.1418	0.1498	0.1356	0.1324	0.1248	0.1315	0.1324	0.1273	0.1381	0.1387	0.1387	0.1415		0.1192	0.1342	0.1317	0.1251	0.1313	0.1261		0.1212	0.125	0.1324	0.1366	0.1297	0.1395
10.3333	0.1563	0.1495	0.1422	0.1477	0.1391	0.1397	0.1551	0.1553	0.1606		0.1407	0.1676	0.1496	0.1442	0.1458	0.1402	0.1338	0.1343	0.1322	0.1395	0.1361	0.1341		0.1427	0.1494	0.1364	0.1325	0.1257	0.132	0.133	0.1283	0.1392	0.1408	0.1386	0.1423		0.1194	0.1338	0.1324	0.1249	0.1306	0.1257		0.1215	0.1245	0.1331	0.1367	0.1296	0.1391
10.5	0.1594	0.1526	0.1435	0.1505	0.14	0.1415	0.1579	0.1604	0.1642		0.1418	0.1701	0.1494	0.1463	0.1476	0.142	0.1348	0.1348	0.1322	0.1401	0.1372	0.1349		0.1441	0.1518	0.1379	0.1344	0.1262	0.1335	0.1337	0.1288	0.1392	0.1425	0.1384	0.1438		0.1196	0.135	0.1319	0.1264	0.1299	0.1262		0.1217	0.1258	0.1332	0.1373	0.1296	0.1403
10.6667	0.1623	0.1554	0.148	0.1522	0.1438	0.1434	0.1619	0.162	0.1671		0.1442	0.1697	0.1517	0.1483	0.1496	0.1429	0.1369	0.1357	0.1343	0.141	0.1412	0.1356		0.1462	0.1516	0.1387	0.1366	0.128	0.1354	0.1348	0.1298	0.1409	0.1441	0.1424	0.1448		0.1211	0.1345	0.1332	0.1271	0.1313	0.1276		0.1227	0.1254	0.1338	0.1385	0.1306	0.141
10.8333	0.1671	0.1586	0.1514	0.154	0.1464	0.1467	0.164	0.1671	0.1717		0.1442	0.172	0.1528	0.1499	0.1519	0.1436	0.1373	0.1368	0.1353	0.1416	0.1397	0.1368		0.1462	0.1535	0.1402	0.1375	0.1293	0.1353	0.1356	0.1305	0.1416	0.145	0.1425	0.1462		0.1205	0.1357	0.1334	0.126	0.1316	0.126		0.1224	0.1269	0.1342	0.1393	0.1317	0.1411
11	0.1703	0.1632	0.1544	0.1564	0.1484	0.1488	0.1669	0.1722	0.1757		0.1457	0.1744	0.1542	0.1502	0.1524	0.1453	0.1375	0.1384	0.1356	0.1426	0.1407	0.1379		0.1479	0.155	0.1418	0.1391	0.1301	0.1366	0.1361	0.1318	0.1419	0.1458	0.1429	0.1475		0.1209	0.136	0.1336	0.1263	0.131	0.1262		0.1227	0.1266	0.1351	0.1394	0.1313	0.1415
11.1667	0.174	0.1659	0.1584	0.16	0.1506	0.1518	0.1706	0.1763	0.1801		0.1471	0.1757	0.1545	0.1511	0.154	0.1452	0.1397	0.1392	0.1375	0.1447	0.1417	0.1391		0.149	0.1564	0.1433	0.1399	0.1318	0.1376	0.1383	0.1329	0.1439	0.1486	0.1458	0.1495		0.1211	0.1363	0.1335	0.1265	0.1309	0.1267		0.123	0.1273	0.1353	0.1397	0.132	0.142
11.3333	0.1792	0.1708	0.1625	0.1626	0.1552	0.154	0.1754	0.1817	0.185		0.15	0.1774	0.1571	0.1537	0.1539	0.1482	0.1395	0.1398	0.1378	0.1453	0.1423	0.138		0.1516	0.1577	0.1446	0.1424	0.1329	0.1406	0.138	0.1336	0.1436	0.1495	0.1483	0.1494		0.1226	0.1369	0.1346	0.1269	0.1312	0.1284		0.1244	0.1281	0.1361	0.1414	0.1322	0.1436
11.5	0.1844	0.1762	0.1672	0.1658	0.1588	0.1579	0.1792	0.1857	0.1894		0.1507	0.178	0.1585	0.1536	0.1555	0.1488	0.1397	0.141	0.1392	0.1463	0.143	0.1394		0.1522	0.158	0.146	0.1425	0.1342	0.1418	0.1392	0.135	0.1449	0.1512	0.1479	0.1519		0.1223	0.1365	0.1354	0.1269	0.1312	0.128		0.124	0.1275	0.1363	0.1406	0.1329	0.1441
11.6667	0.1893	0.1815	0.173	0.1698	0.1624	0.1601	0.1851	0.1935	0.1964		0.1539	0.1813	0.1602	0.156	0.1577	0.1493	0.142	0.1422	0.1408	0.1481	0.1456	0.1402		0.1554	0.1609	0.1482	0.1446	0.1358	0.1426	0.1406	0.1358	0.1472	0.1532	0.1512	0.1527		0.1237	0.1383	0.1358	0.1276	0.1316	0.1265		0.1259	0.129	0.1372	0.1414	0.1335	0.144
11.8333	0.1958	0.1864	0.1769	0.1721	0.1649	0.163	0.1882	0.1997	0.2024		0.1544	0.1832	0.1624	0.1573	0.1589	0.1499	0.1424	0.143	0.1421	0.1491	0.1446	0.1419		0.1558	0.1619	0.1494	0.1466	0.1378	0.1442	0.1421	0.137	0.1472	0.1538	0.1514	0.1546		0.1232	0.1384	0.1365	0.1277	0.1321	0.1267		0.1249	0.129	0.1373	0.142	0.1342	0.1446
12	0.2	0.1914	0.183	0.1759	0.17	0.1679	0.1946	0.2062	0.2084		0.1567	0.1842	0.1631	0.1593	0.1615	0.1523	0.1445	0.1455	0.1442	0.151	0.1472	0.1432		0.1583	0.1637	0.1501	0.1481	0.1396	0.1469	0.1437	0.1387	0.1497	0.157	0.1548	0.1571		0.1246	0.1389	0.1362	0.1282	0.1333	0.1289		0.1266	0.1296	0.1371	0.1428	0.136	0.1468
12.1667	0.2056	0.1974	0.1882	0.1802	0.1738	0.1712	0.1997	0.2119	0.2158		0.1583	0.1865	0.1661	0.1619	0.1636	0.1539	0.1457	0.1468	0.1446	0.1526	0.1488	0.1443		0.1593	0.1658	0.1531	0.1498	0.1417	0.149	0.1445	0.1402	0.1505	0.1586	0.1566	0.1591		0.1244	0.1396	0.138	0.1287	0.1338	0.1293		0.1261	0.1309	0.1389	0.1437	0.1362	0.1478
12.3333	0.2152	0.2055	0.1968	0.1865	0.1771	0.1755	0.2073	0.2194	0.2228		0.1618	0.1886	0.1688	0.1632	0.166	0.1556	0.1483	0.1487	0.1465	0.1539	0.1506	0.1448		0.1616	0.1667	0.1544	0.1515	0.1432	0.151	0.1469	0.1417	0.1515	0.1604	0.1586	0.1596		0.1257	0.14	0.1386	0.1288	0.135	0.1303		0.1273	0.1315	0.1391	0.1442	0.1375	0.1488
12.5	0.2232	0.2129	0.2027	0.1906	0.1836	0.1805	0.2157	0.2305	0.2331		0.164	0.1917	0.1708	0.1653	0.1671	0.1577	0.1498	0.1501	0.1478	0.1558	0.153	0.146		0.1636	0.1689	0.1572	0.1545	0.1458	0.1528	0.1477	0.1425	0.1527	0.1628	0.1614	0.1622		0.1265	0.1406	0.139	0.1298	0.1345	0.1303		0.1289	0.1315	0.1401	0.1455	0.1377	0.1496
12.6667	0.2311	0.2209	0.2106	0.1944	0.1891	0.1837	0.2201	0.2373	0.2405		0.1647	0.1927	0.1717	0.1676	0.17	0.1595	0.1504	0.1515	0.1507	0.1574	0.1542	0.1475		0.1652	0.1712	0.159	0.1555	0.148	0.1549	0.1486	0.1437	0.155	0.1644	0.1633	0.1633		0.126	0.1415	0.1398	0.1299	0.1363	0.1306		0.128	0.1325	0.1403	0.1459	0.1395	0.1504
12.8333	0.2416	0.2293	0.2197	0.1998	0.1944	0.1893	0.2317	0.2511	0.2524		0.1684	0.1968	0.1755	0.1696	0.1715	0.1612	0.1534	0.1541	0.1528	0.1593	0.1571	0.1488		0.1679	0.173	0.1606	0.1582	0.1492	0.157	0.1504	0.1456	0.1567	0.1662	0.167	0.1659		0.1271	0.1413	0.1399	0.1304	0.1352	0.1311		0.1302	0.1328	0.1413	0.1468	0.1397	0.1509
13	0.2503	0.2371	0.2302	0.208	0.1993	0.1967	0.2351	0.2564	0.2582		0.1703	0.1984	0.176	0.1722	0.1751	0.1643	0.1551	0.156	0.1543	0.1615	0.1574	0.1514		0.1705	0.176	0.1645	0.1601	0.1523	0.1594	0.1526	0.1474	0.1588	0.1703	0.1683	0.1698		0.1276	0.1423	0.14	0.1309	0.1359	0.1315		0.1307	0.1336	0.1421	0.1474	0.1411	0.1521
13.1667	0.261	0.2474	0.2387	0.2135	0.208	0.2029	0.2467	0.269	0.2717		0.176	0.2016	0.1826	0.1769	0.178	0.1652	0.1571	0.1578	0.1558	0.1636	0.1594	0.1527		0.1739	0.178	0.1666	0.1643	0.1564	0.1634	0.1531	0.149	0.1599	0.1722	0.1704	0.1717		0.1294	0.1432	0.1428	0.1317	0.1387	0.1326		0.1315	0.1343	0.1432	0.1494	0.1431	0.1537
13.3333	0.2726	0.2593	0.2494	0.2217	0.2142	0.2061	0.2557	0.2819	0.2831		0.1774	0.2049	0.1837	0.1787	0.1804	0.1684	0.1595	0.16	0.1584	0.1657	0.161	0.1544		0.1751	0.1808	0.1694	0.1658	0.1586	0.1652	0.1558	0.1507	0.162	0.1751	0.175	0.1736		0.1285	0.1437	0.1423	0.1323	0.1387	0.1328		0.1314	0.1358	0.1441	0.1497	0.1438	0.1546
13.5	0.2822	0.2685	0.2605	0.229	0.2202	0.2159	0.2682	0.2948	0.296		0.1844	0.2102	0.1899	0.1818	0.1833	0.1704	0.1611	0.1624	0.1609	0.168	0.1643	0.1565		0.1793	0.1831	0.172	0.1695	0.1614	0.1685	0.1566	0.1531	0.164	0.1782	0.1792	0.1769		0.1307	0.1446	0.1444	0.1327	0.1385	0.1336		0.1335	0.1364	0.1446	0.1509	0.1441	0.156
13.6667	0.2925	0.2774	0.2703	0.2378	0.2254	0.222	0.2777	0.3077	0.3074		0.1852	0.211	0.1906	0.1849	0.1861	0.172	0.166	0.165	0.1631	0.171	0.1666	0.1579		0.181	0.1851	0.1738	0.1712	0.1639	0.1707	0.1612	0.1557	0.1664	0.1823	0.1821	0.1803		0.1304	0.1455	0.1447	0.1335	0.1406	0.1348		0.1344	0.137	0.1453	0.1525	0.1467	0.1573
13.8333	0.3052	0.2898	0.283	0.2454	0.2334	0.2299	0.2907	0.3198	0.3206		0.1897	0.2155	0.196	0.1888	0.1891	0.1754	0.1666	0.1678	0.1659	0.1736	0.1675	0.1601		0.1849	0.1891	0.1779	0.1753	0.1669	0.1744	0.1614	0.1572	0.1683	0.1844	0.1849	0.1827		0.1319	0.1464	0.1469	0.1344	0.1397	0.1356		0.1354	0.1383	0.1471	0.1539	0.147	0.1585
14	0.3223	0.3046	0.2968	0.2559	0.2454	0.2382	0.3026	0.3307	0.3314		0.1914	0.2184	0.1989	0.1919	0.1929	0.1784	0.1689	0.1699	0.168	0.176	0.1695	0.1618		0.187	0.1913	0.1808	0.1773	0.1702	0.1768	0.1644	0.1593	0.1706	0.188	0.1902	0.1851		0.1319	0.1467	0.1476	0.1349	0.1418	0.1362		0.1355	0.1394	0.1477	0.1544	0.1489	0.1603
14.1667	0.3352	0.317	0.3048	0.2637	0.2495	0.2456	0.3151	0.3468	0.3428		0.1976	0.2248	0.2028	0.1948	0.1969	0.1817	0.172	0.1725	0.1702	0.1789	0.1725	0.165		0.1912	0.1962	0.1858	0.1811	0.1743	0.1807	0.1665	0.1617	0.1721	0.1908	0.1922	0.1886		0.1335	0.1482	0.1471	0.1346	0.1418	0.1368		0.1369	0.1403	0.1486	0.1546	0.1497	0.1613
14.3333	0.3472	0.3255	0.3154	0.2694	0.2601	0.2544	0.3257	0.3543	0.3523		0.2045	0.2304	0.2072	0.1998	0.2013	0.1849	0.1762	0.176	0.1748	0.1821	0.1746	0.1669		0.1973	0.2003	0.1906	0.1863	0.178	0.1846	0.1693	0.1647	0.1754	0.1941	0.1952	0.1922		0.1367	0.1504	0.1487	0.1361	0.1417	0.1373		0.1394	0.1423	0.1506	0.1571	0.1517	0.1634
14.5	0.3585	0.3411	0.3302	0.2809	0.2734	0.2643	0.3428	0.3694	0.3655		0.2078	0.2323	0.2116	0.2047	0.2047	0.1863	0.18	0.1794	0.1785	0.186	0.1793	0.1693		0.1998	0.2028	0.1929	0.1893	0.1818	0.1894	0.1735	0.1679	0.1789	0.2006	0.1992	0.1968		0.1364	0.1499	0.15	0.1367	0.1438	0.139		0.1396	0.1426	0.1507	0.1586	0.1534	0.1651
14.6667	0.3629	0.3541	0.3457	0.2942	0.2832	0.274	0.3514	0.3717	0.3725		0.2138	0.2388	0.2177	0.2089	0.2088	0.1915	0.1823	0.1827	0.1812	0.1882	0.1804	0.1713		0.2041	0.2076	0.198	0.1932	0.1857	0.1923	0.1742	0.1697	0.1812	0.2027	0.205	0.199		0.1383	0.1524	0.1526	0.1381	0.1445	0.1393		0.142	0.1446	0.1527	0.1608	0.155	0.1671
14.8333	0.3589	0.3586	0.3509	0.3047	0.2968	0.2829	0.3666	0.3807	0.3789		0.2184	0.2435	0.2214	0.2124	0.2125	0.1945	0.1853	0.1846	0.1838	0.1913	0.1842	0.1736		0.2068	0.2101	0.2012	0.1977	0.1902	0.1969	0.1765	0.1718	0.1827	0.2074	0.2079	0.2028		0.1384	0.1519	0.152	0.139	0.1454	0.1405		0.142	0.145	0.1533	0.1611	0.156	0.1685
15	0.3611	0.3678	0.3559	0.3156	0.3076	0.2955	0.3777	0.3832	0.3819		0.2242	0.2486	0.2267	0.2173	0.2169	0.1986	0.1899	0.1889	0.1868	0.1944	0.1883	0.1759		0.2113	0.2149	0.2058	0.2018	0.1936	0.2007	0.1799	0.1751	0.186	0.2128	0.2137	0.2068		0.1396	0.1534	0.1532	0.1399	0.1457	0.1414		0.1435	0.1465	0.1547	0.163	0.1579	0.1699
15.1667	0.3613	0.3687	0.3561	0.3166	0.3169	0.3048	0.3915	0.3856	0.3856		0.233	0.2567	0.2342	0.2237	0.2232	0.2031	0.1938	0.193	0.1913	0.1984	0.1911	0.1788		0.2186	0.2208	0.2121	0.2085	0.1998	0.2066	0.1836	0.1785	0.1898	0.2174	0.2146	0.2121		0.1425	0.1561	0.1565	0.1407	0.1471	0.1425		0.1459	0.1483	0.1572	0.1661	0.1605	0.1726
15.3333	0.3653	0.366	0.3561	0.3211	0.3197	0.3141	0.4069	0.3893	0.3893		0.2365	0.2602	0.238	0.2285	0.2271	0.2072	0.1981	0.196	0.1953	0.2033	0.1938	0.1812		0.2216	0.2238	0.216	0.2127	0.2039	0.2104	0.1877	0.1822	0.1939	0.224	0.2177	0.217		0.1424	0.1564	0.1569	0.1418	0.149	0.1433		0.1463	0.1494	0.1583	0.1673	0.1625	0.1743
15.5	0.3687	0.3658	0.3574	0.3248	0.3279	0.3255	0.4152	0.3877	0.3912		0.2467	0.2687	0.2466	0.2349	0.2331	0.2111	0.2017	0.1998	0.1988	0.2067	0.1967	0.1845		0.2283	0.2291	0.2213	0.2191	0.2103	0.216	0.1904	0.1851	0.197	0.2292	0.2223	0.2215		0.1443	0.1575	0.1594	0.1424	0.1498	0.1444		0.1485	0.1515	0.1601	0.1702	0.1643	0.1764
15.6667	0.3794	0.3763	0.3698	0.3528	0.3454	0.3349	0.4214	0.3884	0.3919		0.2519	0.2735	0.2503	0.2393	0.2372	0.2149	0.2061	0.2043	0.2033	0.2117	0.201	0.1878		0.2334	0.234	0.2272	0.2231	0.2148	0.222	0.1937	0.1889	0.2005	0.2342	0.2299	0.2259		0.145	0.1581	0.1584	0.1425	0.152	0.1452		0.1496	0.153	0.1611	0.1706	0.1673	0.1785
15.8333	0.3759	0.3681	0.36	0.3448	0.342	0.3395	0.4195	0.3861	0.3905		0.2595	0.2835	0.2593	0.2461	0.242	0.2193	0.2116	0.2088	0.2071	0.2157	0.2057	0.1916		0.2398	0.2401	0.2338	0.2305	0.221	0.2275	0.1983	0.1931	0.2051	0.2417	0.2349	0.2316		0.1461	0.16	0.16	0.144	0.1514	0.1465		0.1525	0.1544	0.1631	0.1736	0.1685	0.1806
16	0.3772	0.3718	0.3637	0.3552	0.3478	0.3487	0.4278	0.3849	0.3931		0.266	0.2878	0.2654	0.253	0.2491	0.2238	0.2188	0.2144	0.2125	0.2215	0.2102	0.1941		0.2449	0.2461	0.2385	0.2345	0.2257	0.2323	0.2035	0.1979	0.2091	0.2491	0.2377	0.2383		0.1488	0.1617	0.1638	0.1455	0.1532	0.1481		0.1533	0.1557	0.1645	0.1749	0.1709	0.182
16.1667	0.3781	0.3744	0.3657	0.3638	0.3542	0.3542	0.4297	0.3847	0.3928		0.2747	0.2968	0.2721	0.2591	0.2551	0.2297	0.2215	0.2184	0.2169	0.2254	0.2138	0.1982		0.2532	0.2534	0.247	0.2422	0.2334	0.2393	0.2079	0.2019	0.214	0.2553	0.2458	0.2435		0.1496	0.1634	0.1631	0.1475	0.1556	0.1494		0.155	0.158	0.1672	0.1772	0.1731	0.1856
16.3333	0.3801	0.3764	0.3694	0.3652	0.3609	0.3548	0.4346	0.3836	0.3896		0.2837	0.3072	0.2816	0.2664	0.2623	0.2339	0.2278	0.2241	0.2219	0.2309	0.2185	0.2028		0.2559	0.2567	0.2505	0.2466	0.2378	0.2437	0.2129	0.2067	0.218	0.2607	0.2526	0.2498		0.1497	0.1645	0.1647	0.1468	0.1544	0.1499		0.1565	0.1576	0.168	0.179	0.1745	0.1859
16.5	0.3819	0.3786	0.3726	0.3702	0.3648	0.3591	0.4544	0.3896	0.3935		0.2848	0.3112	0.2852	0.2727	0.2674	0.2402	0.2335	0.2292	0.2269	0.237	0.2227	0.2058		0.2588	0.261	0.2559	0.2493	0.2399	0.2486	0.2174	0.2113	0.2231	0.2677	0.2575	0.2562		0.1506	0.1646	0.1645	0.1494	0.1563	0.1519		0.1569	0.1607	0.1699	0.1799	0.1756	0.1891
16.6667	0.3832	0.3818	0.3753	0.3704	0.369	0.3649	0.4524	0.387	0.3924		0.3015	0.3233	0.2973	0.2829	0.2759	0.2478	0.2423	0.2376	0.2343	0.2437	0.2296	0.2099		0.2722	0.2727	0.2683	0.2618	0.2513	0.258	0.2238	0.2172	0.2277	0.2757	0.2654	0.264		0.1542	0.1684	0.1678	0.1498	0.1566	0.153		0.1614	0.1633	0.1722	0.184	0.1797	0.1919
16.8333	0.3836	0.3841	0.375	0.3692	0.3689	0.3659	0.4616	0.3877	0.3928		0.3076	0.3305	0.3072	0.2916	0.2834	0.2536	0.2522	0.2446	0.241	0.2515	0.2353	0.2145		0.2812	0.2797	0.2756	0.2703	0.2623	0.2658	0.231	0.2232	0.235	0.2864	0.2718	0.2716		0.1557	0.1701	0.1701	0.1516	0.1606	0.1547		0.1634	0.1649	0.174	0.187	0.1834	0.1947
17	0.3852	0.3844	0.3768	0.3719	0.3715	0.3684	0.4723	0.3898	0.3939		0.3106	0.333	0.3124	0.3001	0.2926	0.2602	0.2592	0.2523	0.2484	0.2586	0.2417	0.2191		0.291	0.2882	0.2843	0.2765	0.2682	0.2731	0.2373	0.2297	0.2409	0.2955	0.2792	0.2788		0.1578	0.1721	0.1726	0.1522	0.161	0.1562		0.1657	0.1692	0.1775	0.1901	0.1858	0.1986
17.1667	0.3872	0.3864	0.3794	0.373	0.3744	0.3693	0.4799	0.3948	0.3982		0.3192	0.3436	0.3212	0.309	0.3011	0.267	0.2675	0.2593	0.2547	0.2658	0.248	0.2242		0.3032	0.2989	0.2952	0.2859	0.2783	0.2837	0.2432	0.2358	0.2459	0.3053	0.288	0.2862		0.1593	0.1731	0.1739	0.154	0.1616	0.1578		0.1666	0.1695	0.1786	0.1919	0.1872	0.2011
17.3333	0.3886	0.3872	0.3817	0.3753	0.3738	0.3705	0.494	0.3953	0.3992		0.3243	0.348	0.3267	0.3218	0.3114	0.2765	0.2744	0.267	0.2612	0.2724	0.254	0.2293		0.3147	0.3092	0.3067	0.2891	0.2839	0.2917	0.2487	0.2427	0.2526	0.3123	0.2968	0.2932		0.1633	0.1771	0.1772	0.1559	0.1635	0.1589		0.1718	0.1738	0.1825	0.1956	0.1921	0.2049
17.5	0.391	0.3892	0.3814	0.3791	0.3756	0.3738	0.5012	0.3963	0.4011		0.3295	0.3546	0.3352	0.3314	0.32	0.2836	0.2846	0.2767	0.2711	0.2821	0.2607	0.2353		0.3246	0.3188	0.3168	0.2967	0.2934	0.299	0.2507	0.249	0.259	0.318	0.3041	0.3011		0.1656	0.1791	0.1795	0.157	0.1653	0.1605		0.1737	0.1759	0.1845	0.1979	0.1945	0.2073
17.6667	0.391	0.3899	0.3812	0.377	0.3756	0.3736	0.5051	0.3962	0.4014		0.332	0.3555	0.3376	0.3397	0.3286	0.2898	0.2903	0.2843	0.2804	0.2897	0.2678	0.241		0.3352	0.3287	0.3265	0.2987	0.2968	0.3086	0.2567	0.2524	0.2632	0.3251	0.3159	0.3103		0.1668	0.1806	0.1809	0.1584	0.1672	0.1622		0.1751	0.1773	0.1858	0.2007	0.1971	0.2104
17.8333	0.3957	0.3926	0.3864	0.382	0.3773	0.3766	0.5114	0.4007	0.4036		0.3462	0.3683	0.348	0.3497	0.3392	0.3011	0.3038	0.295	0.2856	0.2993	0.2752	0.246		0.3371	0.3338	0.331	0.3089	0.3037	0.3141	0.2644	0.2604	0.2715	0.3343	0.3225	0.3222		0.1681	0.1835	0.1823	0.1617	0.1694	0.1646		0.1773	0.1814	0.191	0.2045	0.2016	0.2148
18	0.3989	0.3927	0.3852	0.3858	0.3787	0.3768	0.5188	0.3996	0.4038		0.3458	0.3668	0.3467	0.3602	0.3484	0.3075	0.3164	0.3055	0.2987	0.3097	0.283	0.2524		0.3541	0.3502	0.3473	0.3082	0.3075	0.324	0.2775	0.2704	0.2815	0.3394	0.3346	0.3323		0.1719	0.1855	0.1858	0.1621	0.1706	0.1662		0.1807	0.1828	0.1913	0.2064	0.2039	0.2176
18.1667	0.4019	0.3958	0.3876	0.39	0.3806	0.3791	0.524	0.4041	0.4061		0.3501	0.3738	0.3512	0.3702	0.3591	0.319	0.3233	0.3115	0.3036	0.3152	0.2899	0.258		0.3527	0.3563	0.3511	0.3157	0.3144	0.328	0.2867	0.2782	0.2891	0.3452	0.3424	0.34		0.1747	0.1898	0.1879	0.1644	0.1715	0.1674		0.1855	0.1878	0.1964	0.2105	0.2081	0.2212
18.3333	0.4042	0.3965	0.3897	0.3937	0.3844	0.3789	0.5373	0.4111	0.413		0.3644	0.3885	0.3667	0.379	0.3731	0.3312	0.3389	0.3297	0.3174	0.3314	0.2999	0.2651		0.3596	0.3614	0.358	0.3385	0.3335	0.3432	0.2968	0.2945	0.3037	0.3527	0.3479	0.3456		0.1796	0.193	0.191	0.1656	0.1741	0.1694		0.1838	0.1925	0.2001	0.2135	0.2109	0.2261
18.5	0.4095	0.3996	0.3929	0.4022	0.3876	0.381	0.5438	0.4119	0.4095		0.365	0.3868	0.3648	0.3813	0.3779	0.3382	0.3487	0.34	0.327	0.3399	0.3097	0.273		0.3633	0.3651	0.3597	0.3366	0.3304	0.3376	0.302	0.3011	0.3113	0.3562	0.3498	0.3491		0.1823	0.1961	0.1961	0.1692	0.1775	0.1726		0.1889	0.196	0.2045	0.2183	0.2163	0.2316
18.6667	0.4096	0.4009	0.3945	0.404	0.3901	0.3855	0.5494	0.4093	0.4108		0.3666	0.3889	0.3657	0.3854	0.3823	0.3462	0.3576	0.3519	0.3427	0.354	0.3194	0.2798		0.3668	0.3697	0.364	0.3426	0.336	0.343	0.3121	0.3139	0.3249	0.3611	0.3562	0.3565		0.1826	0.1964	0.1965	0.1694	0.1783	0.1731		0.1936	0.1981	0.2054	0.2225	0.2219	0.2334
18.8333	0.4155	0.4044	0.3986	0.4078	0.3965	0.3852	0.5564	0.4103	0.4106		0.3732	0.3929	0.3712	0.3884	0.3878	0.3544	0.3588	0.3552	0.3514	0.3571	0.3319	0.2898		0.37	0.3747	0.3677	0.3497	0.3424	0.348	0.3201	0.3184	0.3284	0.3635	0.3594	0.3567		0.1857	0.1994	0.1993	0.1717	0.1803	0.1755		0.1978	0.2006	0.2086	0.2267	0.2254	0.2378
19	0.4193	0.4075	0.4004	0.4103	0.3981	0.3856	0.5616	0.4121	0.4124		0.3735	0.3969	0.3749	0.388	0.3906	0.3657	0.3637	0.3623	0.3583	0.3639	0.3418	0.2986		0.3702	0.3764	0.3678	0.3567	0.3487	0.3504	0.3262	0.3209	0.3359	0.369	0.3624	0.3599		0.1926	0.2023	0.2028	0.174	0.1821	0.178		0.2027	0.2065	0.214	0.2324	0.2314	0.2421
19.1667	0.4172	0.4073	0.4007	0.4086	0.3986	0.3883	0.5762	0.4197	0.4157		0.3788	0.402	0.3784	0.3891	0.3917	0.367	0.365	0.3656	0.3628	0.3655	0.3518	0.3064		0.3721	0.3762	0.3673	0.3605	0.3551	0.3566	0.3293	0.3293	0.3423	0.3679	0.364	0.3622		0.1907	0.2103	0.2074	0.1764	0.1837	0.1796		0.2053	0.209	0.2172	0.2345	0.2339	0.2465
19.3333	0.4194	0.4124	0.4064	0.4136	0.4057	0.388	0.5821	0.4187	0.4167		0.381	0.4041	0.3791	0.3906	0.3951	0.3747	0.3635	0.3675	0.3683	0.367	0.3563	0.3154		0.3762	0.3804	0.3715	0.364	0.3572	0.3579	0.3367	0.3329	0.3464	0.3703	0.3659	0.3604		0.1924	0.2076	0.2067	0.1788	0.1851	0.1821		0.2097	0.2141	0.2225	0.2399	0.2388	0.2529
19.5	0.4212	0.4133	0.4086	0.4165	0.4065	0.3913	0.6005	0.4195	0.4233		0.3854	0.4093	0.3881	0.3893	0.3933	0.3727	0.3652	0.3696	0.3718	0.3711	0.3642	0.3217		0.3791	0.3812	0.3711	0.3675	0.3617	0.3654	0.343	0.3393	0.3543	0.3758	0.367	0.3623		0.193	0.2091	0.2091	0.1819	0.1909	0.1857		0.2139	0.2189	0.2259	0.2433	0.2443	0.26
19.6667	0.4237	0.4169	0.4098	0.4198	0.4133	0.3918	0.605	0.4212	0.4225		0.3892	0.4111	0.3867	0.393	0.3972	0.3777	0.3632	0.3715	0.3732	0.3726	0.3695	0.3372		0.3815	0.3831	0.3739	0.3714	0.3656	0.3691	0.3527	0.3488	0.3606	0.3791	0.3758	0.3667		0.1925	0.21	0.2099	0.1842	0.1916	0.1876		0.2175	0.2221	0.2294	0.2496	0.2501	0.2639
19.8333	0.425	0.4208	0.4115	0.4166	0.4128	0.3916	0.6035	0.4213	0.4219		0.3872	0.4112	0.3883	0.3915	0.3975	0.3797	0.3668	0.3744	0.3755	0.373	0.3716	0.3436		0.3823	0.3851	0.3758	0.3714	0.3668	0.3679	0.3585	0.3561	0.3656	0.3788	0.3754	0.3676		0.1929	0.2122	0.2119	0.1859	0.1938	0.1897		0.2217	0.227	0.2336	0.2536	0.2539	0.268
20	0.4269	0.4187	0.4127	0.4203	0.4136	0.3922	0.6145	0.4211	0.4233		0.3881	0.4135	0.3915	0.3951	0.3983	0.3778	0.3679	0.3717	0.3802	0.371	0.3704	0.3507		0.3859	0.3879	0.377	0.373	0.3668	0.372	0.359	0.3556	0.3657	0.3779	0.3778	0.366		0.1959	0.214	0.215	0.1882	0.1967	0.1929		0.2287	0.2308	0.2368	0.2559	0.2584	0.2749
20.1667	0.4251	0.4214	0.4129	0.4193	0.4141	0.3953	0.6275	0.4214	0.4264		0.393	0.4152	0.3915	0.3927	0.3973	0.3804	0.3728	0.3737	0.3829	0.3734	0.3733	0.3548		0.3884	0.3918	0.3809	0.3737	0.3666	0.373	0.3658	0.3607	0.3694	0.3817	0.3793	0.3712		0.1945	0.213	0.2147	0.1931	0.2006	0.1959		0.2266	0.2331	0.2401	0.2586	0.2616	0.2785
20.3333	0.4276	0.4231	0.4161	0.4233	0.4161	0.3974	0.6305	0.4201	0.4256		0.3938	0.4152	0.3925	0.394	0.3993	0.3797	0.3737	0.3743	0.3759	0.3744	0.3728	0.3591		0.393	0.3944	0.3847	0.3753	0.3699	0.3755	0.3693	0.3647	0.3725	0.3821	0.3816	0.3701		0.1946	0.2139	0.2158	0.1957	0.2038	0.1987		0.2302	0.2372	0.2441	0.262	0.2642	0.2873
20.5	0.4293	0.4243	0.4165	0.4247	0.42	0.3999	0.6356	0.4237	0.4245		0.4007	0.4217	0.3946	0.3965	0.4017	0.3852	0.3763	0.3768	0.3778	0.3761	0.3762	0.3605		0.3944	0.3976	0.3867	0.384	0.3745	0.3756	0.3713	0.3677	0.375	0.3838	0.3839	0.3723		0.1989	0.2193	0.2203	0.199	0.2055	0.2018		0.2331	0.2413	0.2494	0.2682	0.2715	0.2922
20.6667	0.4295	0.4239	0.4172	0.424	0.4203	0.4029	0.641	0.4286	0.4324		0.4014	0.428	0.408	0.3986	0.4042	0.3869	0.381	0.3803	0.3814	0.3798	0.3761	0.3637		0.3971	0.3995	0.3884	0.3867	0.3799	0.3811	0.3759	0.3712	0.3784	0.3848	0.3876	0.3749		0.1996	0.2198	0.2244	0.2008	0.2088	0.2039		0.2396	0.2463	0.2551	0.2752	0.2804	0.3006
20.8333	0.4302	0.4248	0.4179	0.4285	0.4217	0.4039	0.6447	0.4245	0.4274		0.4022	0.424	0.4003	0.3991	0.4041	0.3872	0.3841	0.382	0.3815	0.3815	0.3795	0.366		0.3996	0.4016	0.3904	0.3848	0.377	0.3788	0.3768	0.3727	0.3788	0.3877	0.3933	0.3765		0.1973	0.2166	0.2189	0.2053	0.2136	0.2085		0.2363	0.2484	0.257	0.2718	0.2781	0.3053
21	0.4332	0.4272	0.4206	0.4299	0.4216	0.406	0.6592	0.4264	0.4297		0.409	0.4277	0.4042	0.4029	0.4072	0.3871	0.3907	0.387	0.3871	0.3846	0.3764	0.3666		0.4027	0.4067	0.3958	0.3885	0.3802	0.3874	0.384	0.3773	0.3831	0.3889	0.3944	0.3782		0.204	0.2224	0.2244	0.2083	0.2164	0.2124		0.2374	0.2503	0.259	0.2796	0.286	0.3125
21.1667	0.4341	0.4298	0.4214	0.428	0.4217	0.4086	0.6568	0.4265	0.4279		0.411	0.4298	0.4053	0.4022	0.4048	0.386	0.3896	0.3913	0.3903	0.3869	0.3788	0.3673		0.4042	0.4073	0.3959	0.3917	0.383	0.3815	0.386	0.3796	0.3845	0.391	0.3956	0.3793		0.2	0.2172	0.2197	0.2103	0.2188	0.2148		0.2362	0.2516	0.2621	0.2784	0.2859	0.3194
21.3333	0.4339	0.4286	0.42	0.4265	0.424	0.4104	0.6624	0.4265	0.432		0.4132	0.4319	0.408	0.4033	0.4056	0.3875	0.3904	0.3932	0.392	0.3895	0.3803	0.3723		0.407	0.4098	0.3979	0.393	0.3838	0.3835	0.3896	0.3854	0.3896	0.3925	0.3925	0.3825		0.2032	0.2198	0.2225	0.2148	0.2225	0.2175		0.2365	0.2554	0.263	0.2814	0.2895	0.3243
21.5	0.4319	0.428	0.4202	0.4263	0.4228	0.4091	0.6655	0.4316	0.4313		0.4227	0.4392	0.4146	0.4065	0.4095	0.3902	0.3889	0.3954	0.3972	0.3943	0.3877	0.3716		0.4082	0.4102	0.3992	0.4003	0.3898	0.3859	0.3871	0.3859	0.3928	0.396	0.395	0.3824		0.2079	0.2244	0.2268	0.2206	0.2286	0.2234		0.2424	0.2545	0.2639	0.2899	0.2994	0.3311
21.6667	0.434	0.4308	0.4253	0.4321	0.4255	0.4125	0.6632	0.4302	0.4323		0.4226	0.4395	0.4139	0.4086	0.4113	0.3904	0.393	0.3959	0.3995	0.395	0.3857	0.3697		0.4108	0.4156	0.4041	0.4026	0.3935	0.3888	0.3886	0.3855	0.3948	0.4006	0.3983	0.3814		0.2102	0.2267	0.2304	0.2218	0.2293	0.2251		0.2486	0.2639	0.2701	0.2991	0.3092	0.342
21.8333	0.4378	0.4301	0.4216	0.4286	0.4245	0.4116	0.6741	0.4309	0.4298		0.4257	0.4415	0.416	0.4097	0.4123	0.3912	0.3961	0.3979	0.399	0.3955	0.3869	0.3727		0.4107	0.414	0.4023	0.403	0.3939	0.3907	0.3929	0.387	0.3948	0.3997	0.3984	0.3842		0.2129	0.2293	0.2305	0.2266	0.2334	0.2294		0.2516	0.2612	0.273	0.3037	0.3157	0.345
22	0.4385	0.4314	0.4232	0.4306	0.426	0.4114	0.6789	0.4337	0.4305		0.4321	0.4477	0.4204	0.4137	0.4151	0.3923	0.3958	0.3976	0.3981	0.3981	0.3884	0.3719		0.4126	0.4164	0.4051	0.4076	0.3977	0.3916	0.3932	0.3888	0.3941	0.4044	0.4004	0.3849		0.2202	0.2362	0.2348	0.2315	0.2378	0.2343		0.2566	0.2631	0.276	0.3177	0.3286	0.3512
22.1667	0.4383	0.4325	0.4253	0.4325	0.4289	0.4133	0.6845	0.4358	0.4372		0.4281	0.4479	0.422	0.42	0.4213	0.4	0.3985	0.4007	0.403	0.4017	0.3928	0.3746		0.4119	0.416	0.4054	0.4088	0.397	0.3968	0.395	0.3912	0.3986	0.4094	0.402	0.3872		0.2288	0.2483	0.2501	0.2344	0.2395	0.2395		0.2747	0.2853	0.2967	0.3371	0.3472	0.3688
22.3333	0.439	0.4346	0.4265	0.4333	0.4293	0.4146	0.6902	0.4367	0.4344		0.4358	0.4525	0.4265	0.4177	0.42	0.3977	0.3992	0.4043	0.404	0.4002	0.395	0.375		0.4159	0.4186	0.4074	0.4138	0.4025	0.3954	0.3966	0.3952	0.3986	0.4084	0.4035	0.3879		0.2268	0.2448	0.2455	0.238	0.2465	0.2432		0.2716	0.2808	0.2937	0.338	0.3468	0.3654
22.5	0.4419	0.4374	0.4289	0.4373	0.4301	0.4153	0.6876	0.4419	0.4351		0.4411	0.459	0.4343	0.4239	0.423	0.3957	0.4015	0.4058	0.4061	0.4029	0.3966	0.3779		0.418	0.4209	0.4095	0.4177	0.4075	0.4012	0.3983	0.3961	0.4003	0.4098	0.4066	0.3905		0.2368	0.2531	0.2516	0.2403	0.2496	0.2468		0.2763	0.2832	0.2979	0.3531	0.3572	0.3649
22.6667	0.4391	0.435	0.4276	0.4337	0.4284	0.4169	0.6863	0.44	0.4382		0.4368	0.4575	0.4322	0.4245	0.4281	0.4032	0.4045	0.4071	0.4059	0.405	0.3992	0.381		0.4177	0.422	0.4109	0.419	0.4079	0.403	0.4028	0.3984	0.4013	0.4155	0.4069	0.391		0.239	0.2598	0.2616	0.2416	0.2515	0.2516		0.2907	0.3018	0.3162	0.3612	0.3661	0.3743
22.8333	0.4413	0.4386	0.4315	0.4411	0.4333	0.417	0.6914	0.4399	0.4378		0.4405	0.4575	0.4358	0.428	0.4286	0.4016	0.4045	0.4081	0.4078	0.4056	0.4002	0.3826		0.4233	0.4252	0.414	0.4219	0.4128	0.4075	0.4033	0.4004	0.4039	0.4207	0.4094	0.3927		0.2448	0.2639	0.2672	0.2486	0.2584	0.2584		0.2984	0.3023	0.3196	0.3707	0.3739	0.3763
23	0.4403	0.437	0.4325	0.4378	0.432	0.4191	0.6941	0.4426	0.437		0.4451	0.4642	0.4399	0.4296	0.4291	0.4025	0.4061	0.4085	0.4124	0.4062	0.4014	0.386		0.4232	0.4264	0.4147	0.4232	0.4128	0.4062	0.4048	0.4026	0.4072	0.42	0.4112	0.3935		0.2511	0.2695	0.2691	0.2498	0.2601	0.2609		0.3036	0.3111	0.3269	0.3749	0.3741	0.3757
23.1667	0.443	0.4361	0.4303	0.4392	0.434	0.4179	0.7075	0.4422	0.4406		0.4504	0.4657	0.4401	0.4334	0.4342	0.4079	0.4085	0.4084	0.4101	0.4075	0.4054	0.3848		0.4308	0.4346	0.4216	0.4265	0.4156	0.4077	0.4067	0.4023	0.4055	0.4221	0.4113	0.3942		0.2581	0.2815	0.2837	0.2566	0.266	0.2663		0.3239	0.3301	0.3463	0.3834	0.3833	0.3856
23.3333	0.4429	0.4368	0.4302	0.4362	0.4338	0.4194	0.7078	0.4429	0.4415		0.4488	0.4674	0.4414	0.4373	0.4378	0.4091	0.4094	0.4111	0.412	0.4096	0.4057	0.3868		0.4311	0.4364	0.4246	0.4277	0.4183	0.4106	0.4081	0.405	0.4084	0.4226	0.4132	0.3963		0.2657	0.2889	0.2944	0.261	0.2711	0.2697		0.3356	0.3426	0.3604	0.3886	0.3875	0.3889
23.5	0.4462	0.4408	0.4332	0.4412	0.4345	0.4195	0.7131	0.4429	0.4426		0.4507	0.4676	0.4414	0.4365	0.4396	0.4125	0.4117	0.415	0.4141	0.4093	0.4036	0.3885		0.4345	0.4389	0.4245	0.4267	0.4183	0.4113	0.4118	0.4084	0.409	0.4228	0.4128	0.3978		0.2577	0.2879	0.2968	0.2645	0.2752	0.2771		0.3432	0.3512	0.3666	0.3785	0.3844	0.3898
23.6667	0.4458	0.4417	0.4344	0.4428	0.4354	0.4199	0.7126	0.4465	0.4421		0.4547	0.4717	0.447	0.4356	0.4416	0.4124	0.4164	0.4184	0.4178	0.4149	0.4079	0.39		0.4351	0.4374	0.4269	0.4315	0.4208	0.417	0.4146	0.4126	0.4125	0.4275	0.4174	0.4001		0.27	0.2868	0.2933	0.2651	0.2816	0.2826		0.3535	0.3565	0.3722	0.3819	0.3792	0.3907
23.8333	0.4436	0.4394	0.4334	0.4402	0.4333	0.4222	0.7141	0.4456	0.4461		0.4564	0.4725	0.4489	0.4376	0.4401	0.4126	0.421	0.4227	0.4219	0.418	0.4073	0.393		0.4392	0.4391	0.4267	0.4322	0.4197	0.4162	0.4208	0.4183	0.4165	0.427	0.4154	0.4021		0.2719	0.2947	0.3015	0.2618	0.2809	0.2875		0.3676	0.366	0.3785	0.3865	0.3801	0.3929
24	0.4466	0.4413	0.4331	0.4419	0.4356	0.4205	0.7143	0.4455	0.444		0.4564	0.4732	0.4496	0.4381	0.4419	0.4121	0.4248	0.4245	0.4237	0.4193	0.4112	0.3955		0.4383	0.4394	0.4266	0.4345	0.4218	0.4162	0.4239	0.4199	0.4178	0.4296	0.4184	0.4034		0.2746	0.3002	0.3039	0.2677	0.2899	0.2988		0.3551	0.3612	0.3726	0.3862	0.3823	0.3902
24.1667	0.4472	0.4412	0.4341	0.4441	0.4372	0.4177	0.7172	0.4485	0.4456		0.4589	0.4762	0.4533	0.4381	0.4456	0.4173	0.4283	0.429	0.4265	0.4209	0.4102	0.3948		0.4427	0.4433	0.4309	0.4379	0.4277	0.4225	0.4263	0.424	0.4206	0.4307	0.4193	0.4046		0.2889	0.3049	0.31	0.2742	0.2968	0.3006		0.3694	0.3709	0.3813	0.3924	0.3856	0.3982
24.3333	0.4444	0.4395	0.4321	0.4409	0.4361	0.4195	0.7172	0.447	0.446		0.4589	0.4749	0.4534	0.4419	0.4462	0.4159	0.4316	0.4326	0.4299	0.4254	0.4107	0.3968		0.4429	0.4441	0.4308	0.4359	0.4245	0.4218	0.4296	0.4258	0.4236	0.4306	0.4208	0.4063		0.2886	0.3136	0.3216	0.277	0.2995	0.3054		0.3704	0.3716	0.3828	0.3947	0.3867	0.3986
24.5	0.4496	0.4454	0.4378	0.4482	0.441	0.4237	0.7213	0.4494	0.4471		0.4624	0.4787	0.4563	0.4417	0.4461	0.4213	0.4361	0.4378	0.4349	0.4307	0.4186	0.3982		0.4475	0.4473	0.4346	0.4398	0.4287	0.4232	0.435	0.4307	0.4305	0.4351	0.4248	0.4116		0.3096	0.3322	0.3338	0.2823	0.3042	0.3128		0.3699	0.3735	0.3828	0.4017	0.393	0.4041
24.6667	0.4465	0.443	0.4362	0.4432	0.437	0.4234	0.7233	0.4487	0.4488		0.4632	0.4786	0.4565	0.4443	0.4478	0.4224	0.4396	0.4407	0.4359	0.4325	0.4151	0.3992		0.4487	0.4496	0.4364	0.4402	0.4278	0.4223	0.4376	0.4341	0.4299	0.4346	0.4219	0.4103		0.3084	0.3268	0.3325	0.2832	0.3004	0.3119		0.3691	0.3724	0.3835	0.3959	0.3897	0.4006
24.8333	0.4496	0.4453	0.4377	0.446	0.437	0.4244	0.7238	0.4499	0.448		0.4637	0.4812	0.4587	0.4437	0.4483	0.4254	0.4385	0.4415	0.4394	0.4338	0.4178	0.4016		0.4517	0.4525	0.4393	0.4419	0.4316	0.425	0.4387	0.4335	0.4325	0.4368	0.4242	0.4131		0.3161	0.3353	0.3387	0.2894	0.3057	0.3149		0.368	0.3732	0.3831	0.3983	0.3916	0.4009
25	0.4472	0.4442	0.4376	0.4441	0.4379	0.4244	0.7239	0.4501	0.4498		0.4663	0.4839	0.4599	0.445	0.4535	0.428	0.4424	0.444	0.4426	0.4368	0.4199	0.4034		0.4526	0.4551	0.4407	0.4424	0.432	0.4259	0.4398	0.4352	0.4355	0.4378	0.4264	0.4157		0.3269	0.3458	0.3474	0.3007	0.3149	0.3238		0.3774	0.3809	0.3931	0.4012	0.3954	0.4042
25.1667	0.4468	0.4429	0.4371	0.4446	0.4401	0.4251	0.7278	0.4495	0.4502		0.4665	0.4819	0.4595	0.4503	0.4529	0.428	0.4437	0.4447	0.443	0.4351	0.4221	0.405		0.4554	0.4564	0.4423	0.4431	0.4306	0.4265	0.4408	0.4372	0.4362	0.4368	0.4282	0.4155		0.34	0.3576	0.3585	0.302	0.3204	0.3284		0.3786	0.3824	0.3928	0.4064	0.3986	0.4064
25.3333	0.4492	0.4452	0.4387	0.4474	0.4412	0.425	0.7154	0.4516	0.4532		0.4702	0.4859	0.4637	0.4526	0.4574	0.4249	0.4457	0.4467	0.4456	0.4391	0.4226	0.406		0.4579	0.4587	0.4461	0.4492	0.4373	0.4301	0.4432	0.4398	0.4378	0.4397	0.4272	0.4163		0.3515	0.3706	0.3685	0.3272	0.3378	0.3434		0.3882	0.3939	0.4016	0.413	0.4058	0.4057
25.5	0.4526	0.4491	0.4423	0.4483	0.4411	0.4246	0.7241	0.449	0.4518		0.4658	0.484	0.4617	0.45	0.4559	0.4296	0.4464	0.4478	0.4474	0.4411	0.4261	0.4037		0.4588	0.4597	0.4465	0.4465	0.4357	0.4315	0.4449	0.4407	0.4395	0.4422	0.4273	0.4178		0.3563	0.3692	0.3669	0.3205	0.3374	0.3494		0.3807	0.3858	0.3938	0.4122	0.4033	0.4098
25.6667	0.4526	0.4506	0.4418	0.4507	0.4431	0.4267	0.7305	0.4536	0.4523		0.4719	0.4884	0.4647	0.4527	0.4537	0.4316	0.4483	0.4507	0.4498	0.443	0.43	0.4071		0.4616	0.4632	0.4498	0.4497	0.4364	0.4331	0.4466	0.4443	0.4423	0.444	0.4301	0.4193		0.3669	0.3815	0.3788	0.3313	0.3409	0.3434		0.3881	0.391	0.3987	0.4189	0.4087	0.4118
25.8333	0.4515	0.4483	0.4432	0.4503	0.4428	0.4278	0.7319	0.4556	0.4541		0.4782	0.4934	0.4698	0.4571	0.4645	0.432	0.4485	0.4518	0.4517	0.4479	0.4346	0.4101		0.464	0.4636	0.4478	0.4538	0.442	0.4361	0.4473	0.4443	0.4452	0.4463	0.431	0.422		0.3636	0.3782	0.3747	0.3457	0.3593	0.3597		0.398	0.4035	0.4093	0.4173	0.409	0.4119
26	0.4532	0.4497	0.4427	0.4491	0.4442	0.4284	0.732	0.4536	0.4536		0.4728	0.4897	0.465	0.4622	0.4601	0.4313	0.4523	0.4525	0.4532	0.4465	0.4332	0.4111		0.4634	0.4651	0.4529	0.452	0.4397	0.4347	0.4492	0.4453	0.4452	0.4464	0.431	0.4234		0.3755	0.3924	0.3917	0.3577	0.3726	0.3695		0.4012	0.4043	0.4113	0.4289	0.4167	0.4157
26.1667	0.4536	0.4508	0.4432	0.4511	0.4456	0.4284	0.7214	0.4582	0.4575		0.4809	0.4973	0.4713	0.4552	0.4613	0.435	0.4545	0.4553	0.4546	0.4484	0.4355	0.4125		0.4696	0.4706	0.4562	0.4554	0.4436	0.4368	0.4504	0.4483	0.446	0.4479	0.4316	0.424		0.3787	0.3908	0.3841	0.3714	0.3819	0.3717		0.3968	0.4005	0.4073	0.4259	0.4154	0.4218
26.3333	0.4523	0.4497	0.4428	0.4528	0.4449	0.43	0.7337	0.4555	0.4559		0.4779	0.494	0.4685	0.4581	0.4607	0.4391	0.4534	0.4544	0.4547	0.4495	0.4395	0.4159		0.4677	0.4694	0.4562	0.4537	0.4418	0.4363	0.4498	0.4479	0.447	0.4494	0.4326	0.4255		0.3842	0.3979	0.3917	0.3733	0.3785	0.3682		0.4018	0.4035	0.4103	0.4315	0.4179	0.4199
26.5	0.455	0.4526	0.444	0.4491	0.4434	0.43	0.7272	0.4529	0.4534		0.4781	0.492	0.4698	0.4608	0.4627	0.4372	0.4578	0.459	0.4577	0.4513	0.4394	0.4151		0.4655	0.4677	0.4548	0.4537	0.4414	0.4355	0.4544	0.4505	0.4496	0.449	0.432	0.426		0.3829	0.3971	0.3939	0.3682	0.3772	0.3665		0.4062	0.4095	0.4153	0.4326	0.4213	0.4199
26.6667	0.4534	0.4503	0.4429	0.4494	0.4468	0.4307	0.7259	0.4541	0.454		0.4783	0.4921	0.4704	0.4634	0.4646	0.4384	0.4558	0.4578	0.4588	0.4518	0.4436	0.4176		0.4689	0.4704	0.4564	0.4548	0.4421	0.4372	0.4538	0.4502	0.4495	0.4498	0.4343	0.4268		0.3876	0.403	0.3981	0.371	0.3825	0.3725		0.4132	0.4154	0.4218	0.4367	0.426	0.4222
26.8333	0.4567	0.4525	0.4443	0.4506	0.4445	0.4299	0.7203	0.4542	0.4539		0.4792	0.4926	0.4705	0.4642	0.4659	0.442	0.4604	0.4618	0.4613	0.4526	0.4421	0.4182		0.4688	0.4703	0.4569	0.455	0.4413	0.4365	0.4565	0.4538	0.4516	0.4513	0.4331	0.4274		0.3875	0.4002	0.3965	0.3724	0.3883	0.3757		0.4127	0.416	0.4219	0.4387	0.426	0.4265
27	0.4554	0.4511	0.4429	0.4504	0.4448	0.4292	0.7216	0.4553	0.4549		0.4832	0.4966	0.4731	0.4682	0.469	0.4398	0.459	0.4598	0.4599	0.4527	0.4466	0.4232		0.4696	0.4714	0.4581	0.4574	0.4447	0.4396	0.4564	0.4541	0.4517	0.4518	0.4362	0.428		0.3946	0.4082	0.4032	0.3821	0.3804	0.3821		0.4218	0.4239	0.4274	0.4393	0.43	0.4273
27.1667	0.4546	0.4513	0.4445	0.4527	0.4476	0.4302	0.7215	0.4537	0.4549		0.4775	0.4939	0.4713	0.4688	0.4687	0.4399	0.4593	0.4614	0.462	0.4554	0.4465	0.4249		0.4698	0.4722	0.4579	0.4549	0.4427	0.4391	0.457	0.4542	0.4537	0.4527	0.4368	0.4285		0.393	0.4091	0.4057	0.3777	0.386	0.382		0.4229	0.4246	0.4305	0.4436	0.4337	0.4277
27.3333	0.455	0.4527	0.4456	0.4546	0.4478	0.4326	0.7208	0.457	0.4564		0.4824	0.4978	0.4731	0.4716	0.473	0.4425	0.4612	0.4625	0.465	0.4579	0.4487	0.428		0.4723	0.4738	0.4607	0.4591	0.4471	0.4417	0.4589	0.4564	0.457	0.4541	0.4378	0.4309		0.3998	0.4145	0.4103	0.3817	0.3842	0.3859		0.4296	0.4316	0.4351	0.4458	0.437	0.4301
27.5	0.4547	0.452	0.4444	0.4541	0.4469	0.4313	0.7132	0.4568	0.457		0.488	0.4979	0.4768	0.4713	0.4707	0.4444	0.4631	0.464	0.4643	0.4579	0.4504	0.4283		0.475	0.4757	0.4632	0.4604	0.4482	0.4423	0.46	0.4572	0.4558	0.4535	0.4377	0.4314		0.401	0.4161	0.4126	0.3928	0.3929	0.3886		0.4284	0.4311	0.4378	0.4476	0.4386	0.4331
27.6667	0.4571	0.4535	0.4452	0.4527	0.4458	0.4323	0.7121	0.4559	0.4562		0.4829	0.4984	0.4764	0.4729	0.4754	0.4449	0.4653	0.4655	0.4657	0.458	0.4515	0.4315		0.4736	0.4749	0.4622	0.4594	0.4479	0.4434	0.462	0.4592	0.4565	0.4531	0.4386	0.4319		0.4028	0.4192	0.4156	0.3832	0.3914	0.3868		0.4342	0.4349	0.4408	0.451	0.4413	0.4355
27.8333	0.4581	0.4544	0.4466	0.4538	0.4501	0.4343	0.7019	0.4561	0.4577		0.4837	0.4998	0.4757	0.4751	0.4754	0.4462	0.4684	0.4711	0.4707	0.4608	0.4536	0.4316		0.4774	0.4783	0.4648	0.4611	0.4485	0.4437	0.4639	0.4611	0.4593	0.4564	0.4411	0.4327		0.4018	0.418	0.4137	0.3931	0.3939	0.3925		0.4363	0.4361	0.4411	0.4531	0.4432	0.4375
28	0.4575	0.4537	0.4454	0.4547	0.4463	0.435	0.7084	0.4572	0.4573		0.4883	0.5025	0.4776	0.4756	0.4794	0.4506	0.4671	0.4687	0.4689	0.4616	0.4527	0.4312		0.4773	0.4788	0.465	0.4611	0.4497	0.4444	0.4645	0.4609	0.4586	0.457	0.4402	0.4325		0.4075	0.4244	0.4189	0.3934	0.393	0.3883		0.4411	0.4422	0.4469	0.4544	0.446	0.4424
28.1667	0.4589	0.4547	0.4454	0.4525	0.4482	0.435	0.7051	0.4606	0.4607		0.4886	0.5057	0.4806	0.4779	0.4811	0.4516	0.4714	0.472	0.4707	0.4632	0.4546	0.4334		0.4814	0.4823	0.4695	0.4646	0.4529	0.4486	0.4663	0.4633	0.4597	0.4583	0.4416	0.4348		0.4203	0.4318	0.4261	0.3989	0.4049	0.3868		0.4478	0.4485	0.4526	0.4604	0.4495	0.4433
28.3333	0.4562	0.4533	0.4461	0.4535	0.4482	0.4369	0.6967	0.4576	0.4578		0.4884	0.5028	0.479	0.4768	0.479	0.4483	0.4685	0.4706	0.4709	0.4634	0.4533	0.4378		0.4782	0.4795	0.4665	0.4619	0.4501	0.4442	0.4656	0.4633	0.4605	0.4593	0.4428	0.4371		0.4091	0.4251	0.4214	0.3975	0.406	0.3972		0.4422	0.4442	0.4478	0.4578	0.4473	0.4441
28.5	0.4555	0.4526	0.4457	0.453	0.4475	0.4336	0.6966	0.4601	0.4611		0.4886	0.5057	0.4821	0.4789	0.4805	0.4521	0.4684	0.4713	0.4712	0.4637	0.4545	0.4372		0.4814	0.4833	0.4719	0.465	0.4529	0.4474	0.4659	0.464	0.462	0.4581	0.4441	0.4355		0.42	0.4328	0.4274	0.4077	0.4086	0.3956		0.4479	0.4484	0.4544	0.4631	0.4516	0.4439
28.6667	0.4547	0.4522	0.4481	0.4594	0.4494	0.4381	0.6919	0.4581	0.4617		0.4904	0.5053	0.4843	0.4792	0.482	0.4526	0.4686	0.4716	0.4744	0.4683	0.4584	0.4401		0.4816	0.4816	0.473	0.4653	0.4537	0.4493	0.4656	0.4634	0.4642	0.4613	0.4466	0.4385		0.4144	0.4294	0.4261	0.4065	0.4078	0.3975		0.4471	0.4473	0.4574	0.4635	0.4536	0.4482
28.8333	0.4589	0.4555	0.4468	0.4558	0.4487	0.4363	0.7	0.4589	0.4593		0.4891	0.5047	0.4821	0.4794	0.4829	0.4574	0.4739	0.4747	0.4746	0.4659	0.4576	0.4392		0.4794	0.4818	0.4691	0.4649	0.4532	0.4493	0.4706	0.4676	0.4649	0.4597	0.4457	0.4371		0.4196	0.432	0.4279	0.4106	0.4042	0.3976		0.4544	0.4533	0.4572	0.4638	0.4546	0.4521
29	0.4593	0.4558	0.4474	0.4538	0.4473	0.4405	0.6955	0.4589	0.4592		0.4907	0.5068	0.4826	0.4802	0.4823	0.4553	0.4781	0.4782	0.4773	0.4682	0.4584	0.4442		0.4807	0.4831	0.4702	0.4662	0.4536	0.4483	0.4723	0.4697	0.4657	0.4613	0.4488	0.4413		0.4207	0.4343	0.4287	0.4095	0.4051	0.4		0.4531	0.454	0.4561	0.4642	0.4541	0.4524
29.1667	0.4585	0.4565	0.4477	0.4529	0.4467	0.4366	0.6908	0.459	0.4585		0.4931	0.5076	0.483	0.4802	0.4831	0.4559	0.4766	0.4803	0.4785	0.47	0.4613	0.4411		0.4836	0.4844	0.4702	0.4664	0.4542	0.4505	0.47	0.4697	0.4669	0.4602	0.4486	0.4382		0.4269	0.4363	0.4312	0.4118	0.4072	0.404		0.4551	0.4564	0.4602	0.4674	0.4564	0.456
29.3333	0.4585	0.4549	0.4472	0.4526	0.4452	0.4343	0.6901	0.4583	0.4585		0.4934	0.5073	0.4819	0.4826	0.4844	0.4574	0.4772	0.4786	0.4782	0.4693	0.4614	0.4412		0.4831	0.4843	0.4704	0.4663	0.4563	0.4505	0.4724	0.4696	0.4664	0.4611	0.4489	0.4389		0.4248	0.438	0.4318	0.4153	0.4137	0.4073		0.4537	0.4554	0.4614	0.4673	0.4577	0.4553
29.5	0.4592	0.4558	0.4471	0.4534	0.4479	0.4369	0.687	0.4579	0.4592		0.4947	0.5069	0.4833	0.4831	0.4853	0.459	0.4785	0.477	0.4774	0.4697	0.4627	0.4425		0.4851	0.487	0.4717	0.4666	0.4547	0.4508	0.4724	0.4717	0.4667	0.4633	0.448	0.4401		0.4273	0.4402	0.4344	0.4223	0.4144	0.4055		0.4551	0.4574	0.4604	0.4688	0.4585	0.4584
29.6667	0.4594	0.4554	0.4491	0.4542	0.4466	0.4361	0.6908	0.4593	0.4609		0.4911	0.508	0.4823	0.4837	0.4862	0.4609	0.479	0.4799	0.4822	0.4726	0.4638	0.4438		0.4859	0.4879	0.4738	0.467	0.4556	0.4521	0.4752	0.4715	0.4691	0.4627	0.4519	0.441		0.431	0.4445	0.4361	0.4219	0.4191	0.4132		0.4607	0.4619	0.4658	0.473	0.4597	0.4578
29.8333	0.4578	0.4552	0.4484	0.4529	0.4458	0.4364	0.6922	0.4597	0.4589		0.4953	0.5097	0.4856	0.4863	0.4864	0.4621	0.4798	0.4809	0.4821	0.4713	0.4642	0.4444		0.4857	0.4875	0.474	0.4696	0.458	0.4552	0.4731	0.4722	0.4706	0.4626	0.4503	0.4409		0.4375	0.447	0.4397	0.4324	0.4233	0.4053		0.4688	0.468	0.4692	0.4757	0.4627	0.4632
30	0.4576	0.4553	0.4481	0.4559	0.448	0.4361	0.6869	0.4606	0.4607		0.494	0.5108	0.4856	0.4873	0.4885	0.4622	0.4763	0.4793	0.4799	0.4719	0.463	0.4461		0.4887	0.4891	0.4762	0.4711	0.459	0.4533	0.4732	0.4727	0.4699	0.4641	0.4507	0.4414		0.4362	0.4493	0.4423	0.4267	0.4228	0.4158		0.4644	0.4671	0.4716	0.4755	0.4647	0.462
30.1667	0.4579	0.4551	0.4496	0.4555	0.4491	0.4364	0.6881	0.4582	0.4594		0.4941	0.5078	0.4849	0.4851	0.488	0.4608	0.4778	0.4797	0.481	0.4703	0.4638	0.4459		0.4872	0.4883	0.4739	0.4667	0.4558	0.455	0.4746	0.4738	0.4718	0.4635	0.4533	0.4416		0.4342	0.4457	0.4402	0.4332	0.4298	0.4106		0.4625	0.4646	0.4692	0.478	0.462	0.4684
30.3333	0.4578	0.4563	0.449	0.4555	0.4471	0.4393	0.6836	0.4592	0.4589		0.4954	0.5106	0.4853	0.487	0.4891	0.463	0.4791	0.4825	0.4856	0.4756	0.4671	0.4486		0.4877	0.4889	0.4742	0.4695	0.4591	0.4551	0.4732	0.4745	0.4722	0.4655	0.4539	0.444		0.4414	0.4513	0.4432	0.4352	0.4317	0.4125		0.4691	0.4698	0.4727	0.4753	0.4677	0.4671
30.5	0.4578	0.4548	0.445	0.4485	0.4442	0.4384	0.6792	0.4597	0.4602		0.4998	0.5098	0.4861	0.489	0.4907	0.4636	0.4817	0.4825	0.4839	0.4731	0.4653	0.4495		0.4886	0.4903	0.4756	0.4685	0.4593	0.4539	0.4737	0.4739	0.4703	0.4625	0.4531	0.4438		0.4396	0.45	0.4439	0.4363	0.4313	0.4141		0.4657	0.4683	0.4722	0.4772	0.4672	0.4688
30.6667	0.4581	0.4543	0.4454	0.4564	0.4471	0.4392	0.6817	0.4598	0.4604		0.4936	0.5091	0.4853	0.4884	0.4914	0.4641	0.4838	0.4831	0.4846	0.4775	0.4687	0.4503		0.4886	0.4893	0.4766	0.469	0.4594	0.456	0.4761	0.4756	0.4716	0.4671	0.456	0.4463		0.4402	0.4533	0.4458	0.4382	0.4356	0.4155		0.4684	0.4716	0.4762	0.479	0.4667	0.4693
30.8333	0.457	0.4549	0.4454	0.4516	0.4464	0.4384	0.6817	0.4591	0.4597		0.4973	0.5105	0.4871	0.4894	0.4911	0.4643	0.4821	0.4839	0.4841	0.4765	0.4682	0.45		0.4904	0.4914	0.4776	0.4705	0.4595	0.4569	0.4756	0.4758	0.4725	0.4663	0.4551	0.4451		0.4465	0.4569	0.4488	0.4418	0.44	0.4196		0.4735	0.4749	0.4761	0.4813	0.47	0.4736
31	0.4589	0.4573	0.4474	0.4556	0.4473	0.4396	0.6842	0.4594	0.4595		0.4962	0.5117	0.4854	0.4924	0.4913	0.4674	0.486	0.4883	0.4851	0.4764	0.4697	0.4517		0.4888	0.4899	0.4768	0.4713	0.4583	0.4559	0.4784	0.4791	0.4736	0.4674	0.4567	0.4466		0.4451	0.454	0.4456	0.4444	0.4409	0.4231		0.4736	0.4732	0.4751	0.4814	0.4681	0.4707
31.1667	0.4577	0.4549	0.4454	0.4507	0.4448	0.4415	0.6824	0.458	0.4594		0.494	0.5094	0.4851	0.489	0.4905	0.4661	0.4845	0.485	0.4855	0.4762	0.4706	0.4528		0.4924	0.4913	0.4777	0.4684	0.4577	0.4558	0.4779	0.4773	0.4745	0.4669	0.4565	0.4471		0.4485	0.4612	0.4509	0.4441	0.4397	0.4214		0.4709	0.4721	0.4742	0.4802	0.4672	0.4705
31.3333	0.4555	0.4522	0.4422	0.4479	0.4428	0.4378	0.6838	0.4588	0.4588		0.4967	0.5131	0.4878	0.489	0.4931	0.4692	0.4832	0.4843	0.4841	0.476	0.4688	0.4514		0.4899	0.4909	0.4775	0.4693	0.4588	0.454	0.4754	0.4759	0.4715	0.4646	0.4555	0.4475		0.4462	0.4589	0.4505	0.4513	0.446	0.4275		0.4794	0.4765	0.4781	0.4824	0.4678	0.4707
31.5	0.4543	0.4504	0.4417	0.4474	0.4426	0.438	0.6909	0.4589	0.4585		0.4973	0.512	0.4898	0.4898	0.4929	0.4666	0.4839	0.483	0.4858	0.4753	0.4682	0.4525		0.4922	0.4911	0.4787	0.4717	0.4606	0.4564	0.4761	0.4754	0.4716	0.4648	0.4556	0.4463		0.4501	0.4599	0.4547	0.4532	0.4496	0.4289		0.4755	0.477	0.4802	0.4884	0.4691	0.4737
31.6667	0.4576	0.4538	0.4435	0.4559	0.4475	0.4418	0.6816	0.4574	0.459		0.495	0.5131	0.4872	0.4902	0.4923	0.4681	0.4853	0.4855	0.4851	0.4809	0.4737	0.4562		0.4963	0.4931	0.4801	0.4713	0.461	0.4587	0.4767	0.4766	0.4743	0.4695	0.4595	0.4492		0.4532	0.4622	0.4537	0.4501	0.449	0.4303		0.4808	0.479	0.4805	0.4842	0.473	0.476
31.8333	0.4577	0.4554	0.4464	0.4525	0.4487	0.4415	0.6814	0.4568	0.4592		0.4942	0.5095	0.4864	0.4914	0.4934	0.4686	0.4866	0.4887	0.4888	0.4789	0.4731	0.4551		0.4978	0.4916	0.4788	0.472	0.4615	0.4585	0.4789	0.4797	0.4755	0.4677	0.4604	0.4483		0.4553	0.4622	0.4555	0.4558	0.4521	0.4346		0.4779	0.4788	0.4846	0.4853	0.4736	0.4795
32	0.4547	0.4531	0.4445	0.4527	0.4461	0.4398	0.6839	0.4567	0.4589		0.4937	0.5126	0.4865	0.4914	0.4948	0.4686	0.4849	0.4862	0.4881	0.4803	0.4719	0.4555		0.4939	0.4946	0.48	0.472	0.4615	0.4597	0.4776	0.4795	0.4744	0.4686	0.4598	0.4485		0.4548	0.4635	0.456	0.4554	0.4503	0.4336		0.481	0.4811	0.481	0.486	0.4729	0.4776
32.1667	0.4547	0.4525	0.4433	0.4487	0.4446	0.4395	0.6877	0.4586	0.4594		0.4973	0.5138	0.4887	0.4913	0.4957	0.472	0.4859	0.4854	0.4876	0.4779	0.4732	0.4552		0.4939	0.4954	0.4816	0.4718	0.461	0.4594	0.4764	0.4769	0.4743	0.4656	0.4603	0.4475		0.4544	0.4648	0.457	0.4603	0.4569	0.4391		0.4786	0.4797	0.4818	0.4916	0.4753	0.4791
32.3333	0.4548	0.4519	0.4425	0.4502	0.4441	0.4415	0.6854	0.4559	0.4573		0.4953	0.5108	0.4862	0.4906	0.4939	0.4716	0.4873	0.4868	0.4891	0.4777	0.4742	0.458		0.4937	0.4942	0.4797	0.4706	0.4616	0.4592	0.4785	0.4801	0.4749	0.468	0.4575	0.4511		0.4555	0.4649	0.4541	0.4593	0.4561	0.4361		0.4787	0.4802	0.4804	0.4852	0.4736	0.4799
32.5	0.4532	0.4518	0.443	0.4498	0.446	0.4385	0.6878	0.4574	0.4592		0.4983	0.5133	0.4909	0.4934	0.4963	0.4726	0.4856	0.4866	0.4887	0.4789	0.4728	0.4546		0.4949	0.4948	0.4827	0.4742	0.463	0.4591	0.4778	0.4794	0.4749	0.4689	0.4598	0.4478		0.4563	0.4686	0.4618	0.4629	0.4592	0.4421		0.4857	0.4836	0.4842	0.4888	0.4754	0.4817
32.6667	0.4536	0.4519	0.4416	0.4481	0.4487	0.441	0.6901	0.4552	0.4581		0.4932	0.5093	0.488	0.4915	0.495	0.4719	0.4871	0.4869	0.488	0.4796	0.4763	0.4587		0.4959	0.4934	0.4809	0.4721	0.4621	0.4584	0.4787	0.4801	0.4758	0.4678	0.4637	0.4516		0.4588	0.4672	0.4592	0.4615	0.4585	0.442		0.4814	0.481	0.4819	0.4882	0.475	0.4806
32.8333	0.4527	0.4511	0.4424	0.4493	0.4457	0.4368	0.6898	0.4559	0.4586		0.4934	0.5101	0.4861	0.4926	0.4964	0.4726	0.487	0.4862	0.4893	0.4789	0.4726	0.4561		0.4959	0.4945	0.4816	0.4745	0.4642	0.4601	0.4791	0.4805	0.4764	0.468	0.4601	0.4485		0.4613	0.4694	0.459	0.4622	0.4606	0.442		0.4824	0.4815	0.4827	0.4872	0.474	0.4836
33	0.449	0.4476	0.4389	0.4482	0.4454	0.4376	0.6866	0.4531	0.4566		0.49	0.5064	0.4856	0.4907	0.495	0.4724	0.4836	0.4827	0.486	0.4796	0.4741	0.4571		0.4934	0.4927	0.4803	0.4701	0.4616	0.4584	0.4758	0.4775	0.4734	0.4675	0.4601	0.4489		0.4564	0.4681	0.4568	0.4643	0.4612	0.4443		0.482	0.4841	0.4843	0.4954	0.4783	0.4802
33.1667	0.4512	0.4496	0.4415	0.4499	0.4461	0.4374	0.6982	0.4538	0.4557		0.4932	0.5107	0.486	0.4913	0.4952	0.473	0.4878	0.4861	0.4889	0.479	0.4754	0.4576		0.4952	0.4941	0.48	0.4716	0.4622	0.4593	0.4795	0.4795	0.4766	0.4677	0.4607	0.4494		0.4599	0.4676	0.4633	0.4646	0.4617	0.446		0.4829	0.4816	0.4833	0.4862	0.4763	0.48
33.3333	0.4505	0.4493	0.4407	0.4509	0.4471	0.4398	0.7083	0.452	0.4551		0.4923	0.5089	0.486	0.4914	0.4943	0.4726	0.486	0.487	0.4889	0.4814	0.4763	0.4587		0.4936	0.4925	0.4801	0.4727	0.4629	0.4604	0.4783	0.4798	0.476	0.47	0.4622	0.4498		0.4608	0.4696	0.4588	0.4677	0.4671	0.4482		0.485	0.4845	0.4832	0.4862	0.4776	0.4841
33.5	0.4522	0.4504	0.4413	0.4491	0.4454	0.439	0.7042	0.4534	0.457		0.4951	0.5101	0.4881	0.4926	0.4976	0.4728	0.4872	0.4869	0.4892	0.4805	0.475	0.4618		0.4952	0.4948	0.4822	0.4741	0.4639	0.4621	0.4787	0.4806	0.476	0.4683	0.4627	0.4501		0.462	0.4744	0.4627	0.472	0.4655	0.4494		0.4848	0.4824	0.4839	0.4907	0.4804	0.4839
33.6667	0.4511	0.4476	0.4398	0.4518	0.4477	0.4385	0.7035	0.4505	0.453		0.4899	0.5068	0.483	0.4897	0.4946	0.4723	0.4878	0.4849	0.4874	0.4808	0.4765	0.4603		0.4913	0.4915	0.4794	0.4714	0.4618	0.4596	0.4793	0.4783	0.476	0.4702	0.4652	0.4517		0.4527	0.4662	0.4575	0.4679	0.4646	0.4491		0.4807	0.4798	0.4835	0.4864	0.4754	0.4819
33.8333	0.4518	0.4507	0.442	0.4516	0.4475	0.4406	0.6981	0.4529	0.4531		0.4926	0.511	0.4864	0.4901	0.4957	0.4732	0.4885	0.4885	0.4901	0.4812	0.4762	0.46		0.4898	0.4925	0.4791	0.4717	0.4613	0.4593	0.4812	0.4818	0.4777	0.4703	0.4619	0.4532		0.452	0.4635	0.4605	0.4734	0.4689	0.4526		0.4752	0.4808	0.4788	0.4874	0.4727	0.4813
34	0.4482	0.447	0.4383	0.45	0.4485	0.4391	0.7005	0.4516	0.4546		0.4922	0.5089	0.4855	0.4919	0.4959	0.4745	0.486	0.4868	0.4885	0.4799	0.479	0.4609		0.4947	0.4937	0.4805	0.4727	0.4638	0.4611	0.4796	0.4798	0.4761	0.4714	0.464	0.4536		0.4602	0.476	0.4608	0.4704	0.4683	0.4514		0.4797	0.4829	0.4816	0.4898	0.4763	0.4821
34.1667	0.4508	0.4479	0.4391	0.4509	0.448	0.4387	0.6912	0.451	0.4531		0.4913	0.51	0.4853	0.492	0.4979	0.4773	0.4897	0.4864	0.4885	0.4799	0.4778	0.462		0.4912	0.4938	0.4806	0.4732	0.4625	0.4596	0.4824	0.4818	0.4768	0.4709	0.4646	0.452		0.4558	0.4664	0.4576	0.4747	0.4699	0.4544		0.4829	0.4795	0.481	0.4878	0.4803	0.4797
34.3333	0.4471	0.4466	0.438	0.4492	0.4463	0.4384	0.6945	0.4494	0.453		0.4916	0.5076	0.4856	0.4936	0.4968	0.4748	0.4849	0.4852	0.4866	0.4781	0.4775	0.4629		0.4943	0.4946	0.482	0.4725	0.4649	0.4623	0.4791	0.4799	0.4762	0.4693	0.4638	0.4528		0.4574	0.4675	0.4617	0.4721	0.4699	0.4528		0.4793	0.4833	0.4837	0.4902	0.4776	0.4866
34.5	0.4476	0.4473	0.4394	0.4511	0.4474	0.4385	0.6927	0.4495	0.4519		0.4901	0.5124	0.4859	0.4968	0.4952	0.475	0.4882	0.4856	0.4891	0.4794	0.4755	0.4611		0.493	0.4935	0.4807	0.4727	0.4636	0.4618	0.4818	0.4816	0.4779	0.47	0.4634	0.4533		0.4573	0.4694	0.4581	0.4725	0.4691	0.4527		0.4794	0.4815	0.4827	0.489	0.4774	0.4827
34.6667	0.4468	0.4458	0.4375	0.4473	0.4451	0.438	0.6993	0.4492	0.4522		0.493	0.5103	0.4879	0.4929	0.4967	0.4769	0.4862	0.4846	0.4872	0.4782	0.4768	0.4628		0.4945	0.494	0.4826	0.4754	0.4669	0.4631	0.4802	0.481	0.4762	0.4699	0.463	0.4523		0.46	0.4719	0.4637	0.4772	0.4762	0.4598		0.4845	0.4843	0.4863	0.4949	0.48	0.4871
34.8333	0.4437	0.4429	0.4379	0.4493	0.4471	0.443	0.6988	0.4486	0.4516		0.4939	0.5101	0.4891	0.4922	0.4966	0.4748	0.4828	0.4846	0.4889	0.4799	0.48	0.4695		0.4951	0.4932	0.4808	0.4741	0.4655	0.4632	0.4792	0.48	0.4768	0.4713	0.4666	0.4574		0.4611	0.4696	0.4621	0.4761	0.476	0.4572		0.4832	0.482	0.4825	0.4932	0.4803	0.4873
35	0.444	0.4445	0.4371	0.4464	0.4431	0.4353	0.6962	0.4505	0.4537		0.4947	0.5118	0.4897	0.4932	0.4985	0.4773	0.4832	0.4859	0.4864	0.4773	0.4765	0.4622		0.4955	0.4969	0.4836	0.4781	0.4665	0.4636	0.4795	0.4811	0.4762	0.4683	0.4631	0.4513		0.4609	0.4728	0.4647	0.478	0.4727	0.4582		0.4819	0.4842	0.4911	0.4926	0.4885	0.4857
35.1667	0.4434	0.4436	0.4363	0.4477	0.4449	0.4381	0.6977	0.4497	0.451		0.4939	0.5108	0.4889	0.4924	0.4983	0.4755	0.4833	0.4853	0.4882	0.4786	0.4774	0.4659		0.494	0.4946	0.4808	0.4746	0.4662	0.4625	0.4788	0.4823	0.4772	0.4706	0.4646	0.4539		0.46	0.4664	0.4628	0.4779	0.4741	0.4611		0.4817	0.4838	0.4859	0.492	0.4802	0.4858
35.3333	0.443	0.4429	0.4368	0.4476	0.4448	0.4374	0.6973	0.449	0.451		0.4953	0.5147	0.4895	0.4955	0.4976	0.4763	0.4827	0.4842	0.4874	0.4801	0.4769	0.4643		0.4942	0.4944	0.482	0.4774	0.467	0.4636	0.4813	0.4812	0.477	0.4718	0.4646	0.4541		0.46	0.4691	0.4621	0.4784	0.4745	0.4604		0.4831	0.4832	0.4869	0.4991	0.4814	0.4879
35.5	0.4435	0.4428	0.4349	0.4484	0.4441	0.436	0.6894	0.4487	0.4511		0.4933	0.5106	0.4891	0.4955	0.5016	0.4792	0.4835	0.4841	0.4875	0.4778	0.4763	0.4625		0.4944	0.496	0.4833	0.4776	0.4689	0.4636	0.4821	0.4821	0.4774	0.4707	0.4635	0.4532		0.464	0.4728	0.4644	0.4832	0.4793	0.4616		0.4846	0.4882	0.497	0.4985	0.4876	0.4878
35.6667	0.4448	0.4456	0.4394	0.4534	0.4503	0.4408	0.6901	0.4478	0.4511		0.4936	0.5091	0.4863	0.4912	0.4974	0.4789	0.4858	0.4884	0.491	0.4819	0.4796	0.4669		0.4918	0.4932	0.4826	0.4753	0.4647	0.462	0.4837	0.4844	0.4805	0.4742	0.4681	0.4573		0.4564	0.4708	0.4603	0.4768	0.4723	0.4605		0.4802	0.4816	0.4829	0.4922	0.4819	0.4858
35.8333	0.4443	0.4442	0.4383	0.4504	0.4466	0.4369	0.6988	0.4501	0.4516		0.4965	0.5145	0.4897	0.4939	0.4994	0.4775	0.4838	0.4857	0.4893	0.4801	0.4768	0.4634		0.4954	0.4954	0.4825	0.4795	0.4686	0.4658	0.483	0.4833	0.4795	0.4728	0.4666	0.4543		0.4596	0.4728	0.4647	0.4813	0.4749	0.462		0.4857	0.4861	0.4869	0.4932	0.4869	0.4908
36	0.4434	0.442	0.4374	0.451	0.4464	0.436	0.6905	0.4479	0.4501		0.4944	0.512	0.4892	0.493	0.4975	0.4773	0.4826	0.4851	0.4883	0.4812	0.4749	0.464		0.4943	0.4947	0.4829	0.4773	0.4662	0.4642	0.4822	0.4834	0.4794	0.4737	0.4672	0.4531		0.4623	0.474	0.4631	0.4795	0.4747	0.4624		0.4844	0.4842	0.4897	0.4939	0.4837	0.4865
[truncated: 82 more columns]
